# Supplementary material for: (E)-2-Hy­droxy-4-meth­oxy-3-(3-methyl­but-2-en­yl)-6-styryl­benzoic acid
Source: Acta Crystallogr Sect E Struct Rep Online. 2012 Dec 15;69(Pt 1):o91. doi: 10.1107/S1600536812050258 (PMC3588336; doi:10.1107/S1600536812050258)
Supplement: Supplementary file 1 [file e-69-00o91-sup1.cif]

##############################################################################
#                                                                            #
# This CIF contains the data in a paper accepted for publication in          #
# Acta Crystallographica Section E. It conforms to the requirements of       #
# Notes for Authors for Acta Crystallographica Section E, and has been       #
# peer reviewed under the auspices of the IUCr Commission on Journals.       #
#                                                                            #
# Full details of the Crystallographic Information File format               #
# are given in the paper "The Crystallographic Information File (CIF):       #
# a New Standard Archive File for Crystallography" by S. R. Hall, F. H.      #
# Allen and I. D. Brown [Acta Cryst. (1991), A47, 655-685].                  #
#                                                                            #
# The current version of the core CIF dictionary is obtainable from          #
# ftp://ftp.iucr.org/pub/cif_core.dic.                                       #
#                                                                            #
# Software is freely available for graphical display of the structure(s)     #
# in this CIF. For information consult the CIF software page                 #
# http://www.iucr.org/resources/cif/software.                                #
#                                                                            #
# This file may be used for bona fide research purposes within the           #
# scientific community so long as proper attribution is given to the journal # 
# article from which it was obtained.                                        #
#                                                                            #
##############################################################################
data_I
_audit_creation_method     SHELXL-97
_chemical_name_systematic
;
(<i>E</i>)-2-Hydroxy-4-methoxy-3-(3-methylbut-2-enyl)-6-styrylbenzoic acid
;
_chemical_name_common     ?
_chemical_formula_moiety     'C21 H22 O4'
_chemical_formula_sum     'C21 H22 O4'
_chemical_formula_iupac     'C21 H22 O4'
_chemical_formula_weight     338.39
_chemical_melting_point     ?
_symmetry_cell_setting     triclinic
_symmetry_space_group_name_H-M     'P -1'
_symmetry_space_group_name_hall     ?
loop_
    _symmetry_equiv_pos_as_xyz
    'x, y, z'
    '-x, -y, -z'
_cell_length_a     6.9790(3)
_cell_length_b     9.9975(8)
_cell_length_c     13.8202(11)
_cell_angle_alpha     77.8990(10)
_cell_angle_beta     78.956(2)
_cell_angle_gamma     78.507(2)
_cell_volume     912.58(11)
_cell_formula_units_Z     2
_cell_measurement_reflns_used     1203
_cell_measurement_theta_min     2.819
_cell_measurement_theta_max     25.591
_cell_measurement_temperature     298(2)
_cell_special_details     ?
_exptl_crystal_description     lump
_exptl_crystal_colour     colorless
_exptl_crystal_size_max     0.35
_exptl_crystal_size_mid     0.32
_exptl_crystal_size_min     0.31
_exptl_crystal_density_diffrn     1.231
_exptl_crystal_density_meas     ?
_exptl_crystal_density_method     'not measured'
_exptl_crystal_F_000     360
_exptl_absorpt_coefficient_mu     0.084
_exptl_absorpt_correction_type     none
_diffrn_ambient_temperature     298(2)
_diffrn_radiation_type     MoK\a
_diffrn_radiation_wavelength     0.71073
_diffrn_radiation_source     'fine-focus sealed tube'
_diffrn_radiation_monochromator     graphite
_diffrn_measurement_device_type     'Bruker SMART APEX'
_diffrn_measurement_method     '\w scans'
_diffrn_detector_area_resol_mean     ?
_diffrn_reflns_number     4547
_diffrn_reflns_av_R_equivalents     0.0244
_diffrn_reflns_av_sigmaI/netI     0.0562
_diffrn_reflns_theta_min     3.02
_diffrn_reflns_theta_max     25.01
_diffrn_reflns_theta_full     25.01
_diffrn_measured_fraction_theta_max     0.976
_diffrn_measured_fraction_theta_full     0.976
_diffrn_reflns_limit_h_min     -8
_diffrn_reflns_limit_h_max     8
_diffrn_reflns_limit_k_min     -11
_diffrn_reflns_limit_k_max     11
_diffrn_reflns_limit_l_min     -16
_diffrn_reflns_limit_l_max     12
_diffrn_standards_number     ?
_diffrn_standards_interval_count     ?
_diffrn_standards_interval_time     ?
_diffrn_standards_decay_%     ?
_refine_special_details
;
Refinement of <i>F</i>^2^ against ALL reflections. The weighted <i>R</i>-factor
<i>wR</i> and goodness of fit <i>S</i> are based on <i>F</i>^2^, conventional
<i>R</i>-factors <i>R</i> are based on <i>F</i>, with <i>F</i> set to zero for
negative <i>F</i>^2^. The threshold expression of <i>F</i>^2^ >
\s(<i>F</i>^2^) is used only for calculating <i>R</i>-factors(gt) <i>etc</i>.
and is not relevant to the choice of reflections for refinement.
<i>R</i>-factors based on <i>F</i>^2^ are statistically about twice as large
as those based on <i>F</i>, and <i>R</i>- factors based on ALL data will be
even larger.
;
_reflns_number_total     3138
_reflns_number_gt     1735
_reflns_threshold_expression     I>2sigma(I)
_refine_ls_structure_factor_coef     Fsqd
_refine_ls_matrix_type     full
_refine_ls_R_factor_all     0.1022
_refine_ls_R_factor_gt     0.0520
_refine_ls_wR_factor_gt     0.1200
_refine_ls_wR_factor_ref     0.1515
_refine_ls_goodness_of_fit_ref     1.063
_refine_ls_restrained_S_all     1.063
_refine_ls_number_reflns     3138
_refine_ls_number_parameters     229
_refine_ls_number_restraints     0
_refine_ls_hydrogen_treatment     constr
_refine_ls_weighting_scheme     calc
_refine_ls_weighting_details
         'calc w=1/[\s^2^(Fo^2^)+(0.0570P)^2^+0.0883P] where P=(Fo^2^+2Fc^2^)/3'
_atom_sites_solution_hydrogens     geom
_atom_sites_solution_primary     direct
_atom_sites_solution_secondary     difmap
_refine_ls_shift/su_max     0.001
_refine_ls_shift/su_mean     0.000
_refine_diff_density_max     0.149
_refine_diff_density_min     -0.175
_refine_ls_extinction_method     none
_refine_ls_extinction_coef     ?
loop_
    _atom_type_symbol
    _atom_type_description
    _atom_type_scat_dispersion_real
    _atom_type_scat_dispersion_imag
    _atom_type_scat_source
    'C' 'C' 0.0033 0.0016
                         'International Tables Vol C Tables 4.2.6.8 and 6.1.1.4'
    'H' 'H' 0.0000 0.0000
                         'International Tables Vol C Tables 4.2.6.8 and 6.1.1.4'
    'O' 'O' 0.0106 0.0060
                         'International Tables Vol C Tables 4.2.6.8 and 6.1.1.4'
_computing_data_collection     'SMART (Bruker, 1999)'
_computing_cell_refinement     'SAINT (Bruker, 1999)'
_computing_data_reduction     'SAINT (Bruker, 1999)'
_computing_structure_solution     'SHELXS97 (Sheldrick, 2008)'
_computing_structure_refinement     'SHELXL97 (Sheldrick, 2008)'
_computing_molecular_graphics     'SHELXTL (Sheldrick 2008)'
_computing_publication_material     'SHELXTL (Sheldrick 2008)'
loop_
    _atom_site_type_symbol
    _atom_site_label
    _atom_site_fract_x
    _atom_site_fract_y
    _atom_site_fract_z
    _atom_site_U_iso_or_equiv
    _atom_site_adp_type
    _atom_site_calc_flag
    _atom_site_refinement_flags
    _atom_site_occupancy
    _atom_site_symmetry_multiplicity
    _atom_site_disorder_assembly
    _atom_site_disorder_group
    O O1 0.8842(3) 0.47521(18) 0.39744(12) 0.0647(5) Uani d . 1 1 . .
    H H1 0.9635 0.5150 0.4123 0.097 Uiso calc R 1 1 . .
    O O2 0.8460(3) 0.39954(17) 0.56073(13) 0.0578(5) Uani d . 1 1 . .
    O O3 0.6238(3) 0.21943(17) 0.64005(12) 0.0622(5) Uani d . 1 1 . .
    H H3 0.7100 0.2662 0.6362 0.093 Uiso calc R 1 1 . .
    O O4 0.1871(3) 0.12244(19) 0.45984(13) 0.0699(6) Uani d . 1 1 . .
    C C1 0.7933(3) 0.4066(2) 0.47912(19) 0.0460(6) Uani d . 1 1 . .
    C C2 0.6332(3) 0.3384(2) 0.46785(17) 0.0425(6) Uani d . 1 1 . .
    C C3 0.5566(3) 0.2451(2) 0.55136(17) 0.0460(6) Uani d . 1 1 . .
    C C4 0.4102(3) 0.1710(2) 0.54695(18) 0.0474(6) Uani d . 1 1 . .
    C C5 0.3353(4) 0.1946(3) 0.45837(19) 0.0508(7) Uani d . 1 1 . .
    C C6 0.4050(4) 0.2864(2) 0.37512(18) 0.0500(6) Uani d . 1 1 . .
    H H6 0.3517 0.2992 0.3165 0.060 Uiso calc R 1 1 . .
    C C7 0.5533(3) 0.3596(2) 0.37766(17) 0.0442(6) Uani d . 1 1 . .
    C C8 0.3312(4) 0.0732(3) 0.63820(18) 0.0568(7) Uani d . 1 1 . .
    H H8A 0.2964 -0.0038 0.6164 0.068 Uiso calc R 1 1 . .
    H H8B 0.4356 0.0358 0.6786 0.068 Uiso calc R 1 1 . .
    C C9 0.1559(4) 0.1381(3) 0.7015(2) 0.0639(8) Uani d . 1 1 . .
    H H9 0.0923 0.2237 0.6723 0.077 Uiso calc R 1 1 . .
    C C10 0.0802(5) 0.0907(3) 0.7923(2) 0.0786(9) Uani d . 1 1 . .
    C C11 0.1714(8) -0.0452(5) 0.8471(3) 0.170(2) Uani d . 1 1 . .
    H H11A 0.1457 -0.1193 0.8198 0.255 Uiso calc R 1 1 . .
    H H11B 0.1155 -0.0549 0.9168 0.255 Uiso calc R 1 1 . .
    H H11C 0.3118 -0.0485 0.8400 0.255 Uiso calc R 1 1 . .
    C C12 -0.0985(6) 0.1646(4) 0.8487(3) 0.1287(15) Uani d . 1 1 . .
    H H12A -0.1369 0.2547 0.8104 0.193 Uiso calc R 1 1 . .
    H H12B -0.0693 0.1745 0.9117 0.193 Uiso calc R 1 1 . .
    H H12C -0.2048 0.1124 0.8603 0.193 Uiso calc R 1 1 . .
    C C13 0.6113(4) 0.4597(3) 0.28730(18) 0.0516(7) Uani d . 1 1 . .
    H H13 0.6350 0.5444 0.2960 0.062 Uiso calc R 1 1 . .
    C C14 0.6320(4) 0.4374(3) 0.1946(2) 0.0628(8) Uani d . 1 1 . .
    H H14 0.6173 0.3498 0.1874 0.075 Uiso calc R 1 1 . .
    C C15 0.6759(4) 0.5363(4) 0.1019(2) 0.0683(8) Uani d . 1 1 . .
    C C16 0.6483(5) 0.6766(4) 0.1000(2) 0.0940(11) Uani d . 1 1 . .
    H H16 0.6044 0.7111 0.1593 0.113 Uiso calc R 1 1 . .
    C C17 0.6849(7) 0.7665(5) 0.0111(3) 0.1376(17) Uani d . 1 1 . .
    H H17 0.6664 0.8613 0.0107 0.165 Uiso calc R 1 1 . .
    C C18 0.7484(8) 0.7173(7) -0.0768(4) 0.139(2) Uani d . 1 1 . .
    H H18 0.7703 0.7791 -0.1367 0.167 Uiso calc R 1 1 . .
    C C19 0.7796(6) 0.5793(7) -0.0771(3) 0.1203(17) Uani d . 1 1 . .
    H H19 0.8273 0.5457 -0.1366 0.144 Uiso calc R 1 1 . .
    C C20 0.7398(5) 0.4888(4) 0.0121(2) 0.0903(11) Uani d . 1 1 . .
    H H20 0.7564 0.3943 0.0116 0.108 Uiso calc R 1 1 . .
    C C21 0.1162(4) 0.1248(3) 0.3689(2) 0.0719(8) Uani d . 1 1 . .
    H H21A 0.0509 0.2167 0.3455 0.108 Uiso calc R 1 1 . .
    H H21B 0.0245 0.0610 0.3810 0.108 Uiso calc R 1 1 . .
    H H21C 0.2257 0.0983 0.3191 0.108 Uiso calc R 1 1 . .
loop_
    _atom_site_aniso_label
    _atom_site_aniso_U_11
    _atom_site_aniso_U_22
    _atom_site_aniso_U_33
    _atom_site_aniso_U_12
    _atom_site_aniso_U_13
    _atom_site_aniso_U_23
    O1 0.0679(12) 0.0791(13) 0.0572(11) -0.0449(10) -0.0144(9) 0.0008(10)
    O2 0.0604(12) 0.0644(12) 0.0567(11) -0.0276(9) -0.0195(9) -0.0032(9)
    O3 0.0674(12) 0.0704(12) 0.0540(11) -0.0300(10) -0.0169(9) 0.0021(9)
    O4 0.0663(13) 0.0852(14) 0.0689(13) -0.0438(11) -0.0076(10) -0.0106(10)
    C1 0.0412(15) 0.0437(15) 0.0537(16) -0.0126(12) -0.0063(13) -0.0060(12)
    C2 0.0386(14) 0.0433(14) 0.0484(14) -0.0123(11) -0.0041(11) -0.0114(11)
    C3 0.0459(15) 0.0477(15) 0.0452(14) -0.0110(12) -0.0071(12) -0.0068(12)
    C4 0.0431(15) 0.0463(15) 0.0539(15) -0.0160(12) -0.0011(12) -0.0089(12)
    C5 0.0436(15) 0.0542(16) 0.0600(16) -0.0195(13) -0.0015(13) -0.0171(13)
    C6 0.0474(15) 0.0564(16) 0.0513(15) -0.0165(13) -0.0098(12) -0.0119(13)
    C7 0.0400(14) 0.0453(14) 0.0491(14) -0.0129(11) -0.0039(11) -0.0103(12)
    C8 0.0527(17) 0.0517(16) 0.0648(17) -0.0180(13) -0.0067(14) -0.0014(13)
    C9 0.0547(18) 0.0699(19) 0.0581(18) -0.0097(15) -0.0068(14) 0.0062(15)
    C10 0.085(2) 0.092(2) 0.0524(18) -0.0209(19) -0.0035(17) 0.0007(17)
    C11 0.214(5) 0.129(4) 0.099(3) 0.012(4) 0.032(3) 0.041(3)
    C12 0.112(3) 0.169(4) 0.081(3) -0.009(3) 0.022(2) -0.016(3)
    C13 0.0487(16) 0.0574(16) 0.0534(16) -0.0189(13) -0.0129(12) -0.0063(13)
    C14 0.0596(18) 0.075(2) 0.0587(18) -0.0266(15) -0.0070(14) -0.0099(15)
    C15 0.0539(18) 0.102(3) 0.0540(18) -0.0332(17) -0.0130(14) -0.0010(17)
    C16 0.110(3) 0.101(3) 0.068(2) -0.039(2) -0.0156(19) 0.015(2)
    C17 0.161(4) 0.140(4) 0.099(3) -0.062(3) -0.025(3) 0.045(3)
    C18 0.124(4) 0.208(6) 0.077(3) -0.080(4) -0.030(3) 0.055(4)
    C19 0.085(3) 0.221(5) 0.055(2) -0.051(4) -0.0123(19) 0.001(3)
    C20 0.075(2) 0.145(3) 0.056(2) -0.038(2) -0.0091(16) -0.014(2)
    C21 0.0644(19) 0.083(2) 0.085(2) -0.0313(16) -0.0194(16) -0.0250(17)
_geom_special_details
;
All e.s.d.'s (except the e.s.d. in the dihedral angle between two l.s. planes)
are estimated using the full covariance matrix. The cell e.s.d.'s are taken
into account individually in the estimation of e.s.d.'s in distances, angles
and torsion angles; correlations between e.s.d.'s in cell parameters are only
used when they are defined by crystal symmetry. An approximate (isotropic)
treatment of cell e.s.d.'s is used for estimating e.s.d.'s involving l.s.
planes.
;
loop_
    _geom_bond_atom_site_label_1
    _geom_bond_atom_site_label_2
    _geom_bond_site_symmetry_2
    _geom_bond_distance
    _geom_bond_publ_flag
    O1 C1 . 1.312(3) ?
    O1 H1 . 0.8200 ?
    O2 C1 . 1.236(3) ?
    O3 C3 . 1.352(3) ?
    O3 H3 . 0.8200 ?
    O4 C5 . 1.368(3) ?
    O4 C21 . 1.430(3) ?
    C1 C2 . 1.467(3) ?
    C2 C3 . 1.414(3) ?
    C2 C7 . 1.420(3) ?
    C3 C4 . 1.393(3) ?
    C4 C5 . 1.379(3) ?
    C4 C8 . 1.511(3) ?
    C5 C6 . 1.387(3) ?
    C6 C7 . 1.391(3) ?
    C6 H6 . 0.9300 ?
    C7 C13 . 1.472(3) ?
    C8 C9 . 1.482(4) ?
    C8 H8A . 0.9700 ?
    C8 H8B . 0.9700 ?
    C9 C10 . 1.294(4) ?
    C9 H9 . 0.9300 ?
    C10 C12 . 1.487(4) ?
    C10 C11 . 1.494(5) ?
    C11 H11A . 0.9600 ?
    C11 H11B . 0.9600 ?
    C11 H11C . 0.9600 ?
    C12 H12A . 0.9600 ?
    C12 H12B . 0.9600 ?
    C12 H12C . 0.9600 ?
    C13 C14 . 1.322(3) ?
    C13 H13 . 0.9300 ?
    C14 C15 . 1.467(4) ?
    C14 H14 . 0.9300 ?
    C15 C16 . 1.372(4) ?
    C15 C20 . 1.384(4) ?
    C16 C17 . 1.375(4) ?
    C16 H16 . 0.9300 ?
    C17 C18 . 1.367(6) ?
    C17 H17 . 0.9300 ?
    C18 C19 . 1.354(6) ?
    C18 H18 . 0.9300 ?
    C19 C20 . 1.384(5) ?
    C19 H19 . 0.9300 ?
    C20 H20 . 0.9300 ?
    C21 H21A . 0.9600 ?
    C21 H21B . 0.9600 ?
    C21 H21C . 0.9600 ?
loop_
    _geom_angle_atom_site_label_1
    _geom_angle_atom_site_label_2
    _geom_angle_atom_site_label_3
    _geom_angle_site_symmetry_1
    _geom_angle_site_symmetry_3
    _geom_angle
    _geom_angle_publ_flag
    C1 O1 H1 . . 109.5 ?
    C3 O3 H3 . . 109.5 ?
    C5 O4 C21 . . 119.8(2) ?
    O2 C1 O1 . . 120.0(2) ?
    O2 C1 C2 . . 122.9(2) ?
    O1 C1 C2 . . 117.1(2) ?
    C3 C2 C7 . . 118.5(2) ?
    C3 C2 C1 . . 117.8(2) ?
    C7 C2 C1 . . 123.7(2) ?
    O3 C3 C4 . . 115.6(2) ?
    O3 C3 C2 . . 122.2(2) ?
    C4 C3 C2 . . 122.2(2) ?
    C5 C4 C3 . . 117.8(2) ?
    C5 C4 C8 . . 121.7(2) ?
    C3 C4 C8 . . 120.5(2) ?
    O4 C5 C4 . . 115.0(2) ?
    O4 C5 C6 . . 123.2(2) ?
    C4 C5 C6 . . 121.7(2) ?
    C5 C6 C7 . . 121.3(2) ?
    C5 C6 H6 . . 119.4 ?
    C7 C6 H6 . . 119.4 ?
    C6 C7 C2 . . 118.5(2) ?
    C6 C7 C13 . . 117.4(2) ?
    C2 C7 C13 . . 124.0(2) ?
    C9 C8 C4 . . 114.1(2) ?
    C9 C8 H8A . . 108.7 ?
    C4 C8 H8A . . 108.7 ?
    C9 C8 H8B . . 108.7 ?
    C4 C8 H8B . . 108.7 ?
    H8A C8 H8B . . 107.6 ?
    C10 C9 C8 . . 128.2(3) ?
    C10 C9 H9 . . 115.9 ?
    C8 C9 H9 . . 115.9 ?
    C9 C10 C12 . . 123.6(3) ?
    C9 C10 C11 . . 120.6(3) ?
    C12 C10 C11 . . 115.8(3) ?
    C10 C11 H11A . . 109.5 ?
    C10 C11 H11B . . 109.5 ?
    H11A C11 H11B . . 109.5 ?
    C10 C11 H11C . . 109.5 ?
    H11A C11 H11C . . 109.5 ?
    H11B C11 H11C . . 109.5 ?
    C10 C12 H12A . . 109.5 ?
    C10 C12 H12B . . 109.5 ?
    H12A C12 H12B . . 109.5 ?
    C10 C12 H12C . . 109.5 ?
    H12A C12 H12C . . 109.5 ?
    H12B C12 H12C . . 109.5 ?
    C14 C13 C7 . . 124.5(2) ?
    C14 C13 H13 . . 117.8 ?
    C7 C13 H13 . . 117.8 ?
    C13 C14 C15 . . 126.9(3) ?
    C13 C14 H14 . . 116.6 ?
    C15 C14 H14 . . 116.6 ?
    C16 C15 C20 . . 118.1(3) ?
    C16 C15 C14 . . 122.2(3) ?
    C20 C15 C14 . . 119.6(3) ?
    C15 C16 C17 . . 120.5(4) ?
    C15 C16 H16 . . 119.7 ?
    C17 C16 H16 . . 119.7 ?
    C18 C17 C16 . . 120.4(5) ?
    C18 C17 H17 . . 119.8 ?
    C16 C17 H17 . . 119.8 ?
    C19 C18 C17 . . 120.4(4) ?
    C19 C18 H18 . . 119.8 ?
    C17 C18 H18 . . 119.8 ?
    C18 C19 C20 . . 119.2(4) ?
    C18 C19 H19 . . 120.4 ?
    C20 C19 H19 . . 120.4 ?
    C19 C20 C15 . . 121.3(4) ?
    C19 C20 H20 . . 119.4 ?
    C15 C20 H20 . . 119.4 ?
    O4 C21 H21A . . 109.5 ?
    O4 C21 H21B . . 109.5 ?
    H21A C21 H21B . . 109.5 ?
    O4 C21 H21C . . 109.5 ?
    H21A C21 H21C . . 109.5 ?
    H21B C21 H21C . . 109.5 ?
loop_
    _geom_torsion_atom_site_label_1
    _geom_torsion_atom_site_label_2
    _geom_torsion_atom_site_label_3
    _geom_torsion_atom_site_label_4
    _geom_torsion_site_symmetry_1
    _geom_torsion_site_symmetry_2
    _geom_torsion_site_symmetry_3
    _geom_torsion_site_symmetry_4
    _geom_torsion
    _geom_torsion_publ_flag
    O2 C1 C2 C3 . . . . -9.3(3) ?
    O1 C1 C2 C3 . . . . 169.4(2) ?
    O2 C1 C2 C7 . . . . 171.6(2) ?
    O1 C1 C2 C7 . . . . -9.7(3) ?
    C7 C2 C3 O3 . . . . -179.7(2) ?
    C1 C2 C3 O3 . . . . 1.1(3) ?
    C7 C2 C3 C4 . . . . 1.8(3) ?
    C1 C2 C3 C4 . . . . -177.4(2) ?
    O3 C3 C4 C5 . . . . 179.4(2) ?
    C2 C3 C4 C5 . . . . -2.1(3) ?
    O3 C3 C4 C8 . . . . 1.9(3) ?
    C2 C3 C4 C8 . . . . -179.5(2) ?
    C21 O4 C5 C4 . . . . -171.9(2) ?
    C21 O4 C5 C6 . . . . 8.9(4) ?
    C3 C4 C5 O4 . . . . -177.8(2) ?
    C8 C4 C5 O4 . . . . -0.4(3) ?
    C3 C4 C5 C6 . . . . 1.4(4) ?
    C8 C4 C5 C6 . . . . 178.8(2) ?
    O4 C5 C6 C7 . . . . 178.7(2) ?
    C4 C5 C6 C7 . . . . -0.4(4) ?
    C5 C6 C7 C2 . . . . 0.1(3) ?
    C5 C6 C7 C13 . . . . -177.2(2) ?
    C3 C2 C7 C6 . . . . -0.8(3) ?
    C1 C2 C7 C6 . . . . 178.3(2) ?
    C3 C2 C7 C13 . . . . 176.3(2) ?
    C1 C2 C7 C13 . . . . -4.6(4) ?
    C5 C4 C8 C9 . . . . -86.0(3) ?
    C3 C4 C8 C9 . . . . 91.3(3) ?
    C4 C8 C9 C10 . . . . -165.1(3) ?
    C8 C9 C10 C12 . . . . -179.4(3) ?
    C8 C9 C10 C11 . . . . 0.7(6) ?
    C6 C7 C13 C14 . . . . -41.1(3) ?
    C2 C7 C13 C14 . . . . 141.8(3) ?
    C7 C13 C14 C15 . . . . 175.4(2) ?
    C13 C14 C15 C16 . . . . -18.2(5) ?
    C13 C14 C15 C20 . . . . 164.4(3) ?
    C20 C15 C16 C17 . . . . -0.5(5) ?
    C14 C15 C16 C17 . . . . -177.9(3) ?
    C15 C16 C17 C18 . . . . 0.4(6) ?
    C16 C17 C18 C19 . . . . -1.3(8) ?
    C17 C18 C19 C20 . . . . 2.3(7) ?
    C18 C19 C20 C15 . . . . -2.4(6) ?
    C16 C15 C20 C19 . . . . 1.5(5) ?
    C14 C15 C20 C19 . . . . 179.0(3) ?
loop_
    _geom_hbond_atom_site_label_D
    _geom_hbond_atom_site_label_H
    _geom_hbond_atom_site_label_A
    _geom_hbond_site_symmetry_A
    _geom_hbond_distance_DH
    _geom_hbond_distance_HA
    _geom_hbond_distance_DA
    _geom_hbond_angle_DHA
    O1 H1 O2 2_766 0.82 1.85 2.667(2) 176.3
    O3 H3 O2 . 0.82 1.82 2.546(2) 147.0
data_global
_journal_date_recd_electronic     2012-11-28
_journal_date_accepted     2012-12-10
_journal_name_full     'Acta Crystallographica, Section E'
_journal_year     2013
_journal_volume     69
_journal_issue      1
_journal_page_first     o91
_journal_page_last     o91
_journal_paper_category     QO
_journal_paper_doi     10.1107/S1600536812050258
_journal_coeditor_code     NG5309
_publ_contact_author_name     'Zhuorong Li'
_publ_contact_author_address
;
Institute of Medicinal Biotechnology
Chinese Academy of Medical Sciences and Peking Union Medical College
Tiantan Xili 1#, Beijing, People's Republic of China
;
_publ_contact_author_email     'l-z-r@263.net'
_publ_contact_author_fax     '86-10-63027185'
_publ_contact_author_phone     '86-10-63027185'
_publ_section_title
;
(<i>E</i>)-2-Hydroxy-4-methoxy-3-(3-methylbut-2-enyl)-6-styrylbenzoic acid
;
loop_
    _publ_author_name
    _publ_author_footnote
    _publ_author_address
    'Ji, Xingyue' .
;
Institute of Medicinal Biotechnology,
Chinese Academy of Medical Sciences and Peking Union Medical College,
Beijing 100050, People's Republic of China
;
    'Jin, Jie' .
;
Institute of Medicinal Biotechnology,
Chinese Academy of Medical Sciences and Peking Union Medical College,
Beijing 100050, People's Republic of China
;
    'Zheng, Guanghui' .
;
Institute of Medicinal Biotechnology,
Chinese Academy of Medical Sciences and Peking Union Medical College,
Beijing 100050, People's Republic of China
;
    'Li, Zhuorong' .
;
Institute of Medicinal Biotechnology,
Chinese Academy of Medical Sciences and Peking Union Medical College,
Beijing 100050, People's Republic of China
;
