# Supplementary material for: (E)-2-Hy­droxy-4-meth­oxy-3-(3-methyl­but-2-en­yl)-6-styryl­benzoic acid
Source: Acta Crystallogr Sect E Struct Rep Online. 2012 Dec 15;69(Pt 1):o91. doi: 10.1107/S1600536812050258 (PMC3588336; doi:10.1107/S1600536812050258)
Supplement: Supplementary file 2 [file e-69-00o91-Isup2.hkl]

# 
# h,k,l, Fc-squared, Fo-squared, sigma(Fo-squared) and status flag 
# 
data_I
_shelx_title ' 121104e in P-1' 
_shelx_refln_list_code          4 
_shelx_F_calc_maximum      143.16 
_exptl_crystal_F_000       360.00 
_reflns_d_resolution_high  0.8406 
 
loop_ 
 _symmetry_equiv_pos_as_xyz 
 'x, y, z' 
 '-x, -y, -z' 
 
_cell_length_a     6.9790 
_cell_length_b     9.9975 
_cell_length_c    13.8202 
_cell_angle_alpha  77.899 
_cell_angle_beta   78.956 
_cell_angle_gamma  78.507 
 
_shelx_F_squared_multiplier     1.000 
 
loop_ 
 _refln_index_h 
 _refln_index_k 
 _refln_index_l 
 _refln_F_squared_calc 
 _refln_F_squared_meas 
 _refln_F_squared_sigma 
 _refln_observed_status 
   1   0   0      751.73      699.06     22.18 o 
   2   0   0     1802.32     1781.95     55.78 o 
   3   0   0        3.20        1.14      1.24 o 
   4   0   0     1299.03     1469.24     47.88 o 
   5   0   0       74.36       82.85      3.95 o 
   6   0   0        0.65       -1.02      1.68 o 
   7   0   0        1.20        3.38      2.11 o 
  -7   1   0        1.15        0.78      3.36 o 
  -6   1   0        2.01        3.53      3.26 o 
  -5   1   0       47.84       45.50      2.93 o 
  -4   1   0       81.79       79.68      2.68 o 
  -3   1   0      217.17      233.26      9.00 o 
  -2   1   0      104.05      102.66      3.77 o 
  -1   1   0     3151.63     2982.54     62.72 o 
   2   1   0      234.54      236.38      8.89 o 
   3   1   0       83.78       84.34      4.62 o 
   4   1   0       30.20       27.70      3.69 o 
   5   1   0        2.52        0.31      1.94 o 
   6   1   0        3.02       -1.18      2.02 o 
   7   1   0        0.33       -0.41      1.79 o 
  -7   2   0        0.08       -0.37      3.28 o 
  -6   2   0        6.59        4.28      2.14 o 
  -5   2   0      109.69      100.75      4.51 o 
  -4   2   0       39.61       34.79      1.66 o 
  -3   2   0       19.66       23.52      2.28 o 
  -2   2   0       34.49       32.27      1.14 o 
  -1   2   0     7219.35     7276.09    152.79 o 
   0   2   0        4.50        6.08      0.76 o 
   1   2   0      147.21      154.57      6.01 o 
   2   2   0      824.51      818.14     26.83 o 
   3   2   0      937.58     1046.67     34.48 o 
   4   2   0      223.30      242.84     10.38 o 
   5   2   0       10.00        7.45      2.46 o 
   6   2   0        5.01        4.64      2.68 o 
   7   2   0       14.16       13.48      4.15 o 
  -7   3   0        0.94        1.03      3.30 o 
  -6   3   0        5.57        2.09      2.00 o 
  -5   3   0       10.91       11.73      2.30 o 
  -4   3   0      127.62      114.40      4.51 o 
  -3   3   0        3.63        2.36      1.26 o 
  -2   3   0       38.58       39.13      4.47 o 
  -1   3   0      717.11      693.53     16.64 o 
   0   3   0     1512.36     1477.66     26.06 o 
   1   3   0       69.78       62.37      3.38 o 
   2   3   0       15.30       16.80      2.00 o 
   3   3   0        5.28        6.21      2.15 o 
   4   3   0       76.81       76.83      5.08 o 
   5   3   0        4.14        1.07      1.92 o 
   7   3   0       17.13        9.45      2.41 o 
   8   3   0        1.14        1.36      1.63 o 
  -7   4   0        0.75       -1.01      3.65 o 
  -6   4   0        0.48       -1.36      3.20 o 
  -5   4   0        6.02        3.14      1.81 o 
  -4   4   0        2.86        2.32      1.43 o 
  -3   4   0      389.96      415.24     12.90 o 
  -2   4   0       29.44       29.88      2.32 o 
  -1   4   0       19.90       18.32      1.20 o 
   0   4   0       42.54       39.85      1.58 o 
   1   4   0     1488.49     1579.19     50.25 o 
   2   4   0        3.83        3.41      1.53 o 
   4   4   0       10.73        7.90      2.58 o 
   5   4   0        5.18        2.10      2.50 o 
   6   4   0       77.49       72.83      5.61 o 
   7   4   0       25.91       20.04      3.94 o 
   8   4   0        2.33        0.78      1.98 o 
  -6   5   0        0.21       -3.94      3.12 o 
  -5   5   0       11.88       12.68      2.51 o 
  -4   5   0       47.81       52.22      3.31 o 
  -3   5   0       34.54       33.63     10.29 o 
  -2   5   0       34.81       29.94      2.41 o 
  -1   5   0      214.11      211.20      4.99 o 
   0   5   0       11.86       19.68      1.96 o 
   1   5   0       14.96       18.28      2.48 o 
   2   5   0       64.57       81.25      4.95 o 
   3   5   0       82.93       84.76      5.26 o 
   4   5   0       84.87       87.65      5.94 o 
   5   5   0        1.35       -2.46      2.46 o 
   6   5   0       20.26       13.99      4.11 o 
   7   5   0       23.87       24.15      4.60 o 
  -6   6   0        0.04       -0.17      3.59 o 
  -5   6   0        0.32       -0.70      3.01 o 
  -4   6   0       11.75       20.95      3.17 o 
  -3   6   0        0.69        0.08      1.39 o 
  -2   6   0        1.54        1.22      1.52 o 
  -1   6   0      190.54      173.52     13.06 o 
   0   6   0       16.12       12.14      1.84 o 
   1   6   0      103.28      116.83      6.19 o 
   2   6   0      102.43      103.27      6.03 o 
   3   6   0       40.43       42.47      3.92 o 
   4   6   0      240.95      231.61     11.16 o 
   5   6   0        8.67       12.51      3.69 o 
   6   6   0        1.99        0.35      2.85 o 
   7   6   0       20.16       19.30      4.62 o 
  -5   7   0       11.48       13.43      5.16 o 
  -4   7   0        7.42        8.50      2.56 o 
  -3   7   0       30.27       42.32      4.03 o 
  -2   7   0       45.61       46.28      3.34 o 
  -1   7   0       32.49       33.28      3.17 o 
   0   7   0        5.62        4.79      1.55 o 
   1   7   0       33.75       30.98      3.36 o 
   2   7   0       24.11       27.53      4.02 o 
   3   7   0       71.18       71.20      5.45 o 
   4   7   0       21.25       23.09      4.62 o 
   5   7   0       24.09       29.86      5.12 o 
   6   7   0        0.00       -0.35      2.87 o 
   7   7   0       13.84        8.03      3.94 o 
  -4   8   0        0.04       -2.08      3.49 o 
  -3   8   0        0.26       -0.41      1.87 o 
  -2   8   0       32.86       35.97      3.80 o 
  -1   8   0       20.52       18.19      2.85 o 
   0   8   0        0.03       -2.03      1.35 o 
   1   8   0       24.92       27.32      4.33 o 
   2   8   0      120.53      134.78      7.97 o 
   3   8   0      575.99      566.90     22.18 o 
   4   8   0       67.85       69.13      6.01 o 
   5   8   0        6.98        9.06      3.67 o 
   6   8   0        4.04        4.33      3.76 o 
  -4   9   0        1.72        3.28      4.13 o 
  -3   9   0        2.63       -0.14      2.14 o 
  -2   9   0       36.74       32.95      3.85 o 
  -1   9   0       10.77       13.52      2.78 o 
   0   9   0        2.67        4.95      2.79 o 
   1   9   0        0.42       -0.95      2.54 o 
   2   9   0       62.31       68.52      6.03 o 
   3   9   0      129.55      142.60      8.94 o 
   4   9   0        2.31        2.56      3.07 o 
   5   9   0        8.33        8.38      3.78 o 
   6   9   0        0.22        2.27      3.55 o 
  -2  10   0        3.63        4.20      2.55 o 
  -1  10   0        2.17       -0.01      2.15 o 
   0  10   0        0.93        1.20      3.14 o 
   1  10   0       34.23       48.21      6.73 o 
   2  10   0      127.79      142.48      9.20 o 
   3  10   0        0.03       -3.87      2.58 o 
   4  10   0        4.67        4.48      3.51 o 
   5  10   0        0.62        1.26      3.26 o 
  -1  11   0        4.50        2.38      2.43 o 
   0  11   0        0.01       -3.38      3.12 o 
   1  11   0       13.71       14.03      4.75 o 
   2  11   0       26.01       26.17      5.63 o 
   3  11   0        6.52        4.58      3.65 o 
  -3 -11   1       22.82       23.34      5.80 o 
  -2 -11   1        3.54        0.47      3.69 o 
  -1 -11   1        2.25        1.53      4.04 o 
   0 -11   1        2.78       -1.67      3.82 o 
   1 -11   1        3.97       -3.18      3.32 o 
  -4 -10   1        0.01       -0.70      3.22 o 
  -3 -10   1        5.94        6.11      3.74 o 
  -2 -10   1       36.62       45.63      6.50 o 
  -1 -10   1        0.18       -4.19      2.93 o 
   0 -10   1        2.53       -4.24      2.83 o 
   1 -10   1        3.52       -0.19      3.32 o 
   2 -10   1        0.01       -3.01      2.01 o 
  -5  -9   1        0.61        0.74      3.30 o 
  -4  -9   1       33.25       39.64      6.03 o 
  -3  -9   1       44.15       45.38      6.21 o 
  -2  -9   1       97.70      106.96      7.57 o 
  -1  -9   1        3.28       -2.48      2.54 o 
   0  -9   1       15.37       15.07      3.86 o 
   1  -9   1        1.03       -2.50      1.67 o 
   2  -9   1       28.59       26.44      3.96 o 
   3  -9   1       10.71        7.50      2.76 o 
  -6  -8   1        1.65        2.44      3.16 o 
  -5  -8   1       15.99       18.61      4.56 o 
  -4  -8   1       15.36       18.86      4.19 o 
  -3  -8   1      591.07      632.57     24.39 o 
  -2  -8   1      202.01      196.30     10.24 o 
  -1  -8   1        1.65        1.94      2.79 o 
   0  -8   1        9.72       12.51      3.43 o 
   1  -8   1       42.39       41.03      3.00 o 
   2  -8   1       31.92       31.78      4.11 o 
   3  -8   1        0.00       -1.03      1.90 o 
   4  -8   1        0.44       -1.24      2.18 o 
  -7  -7   1        0.02       -3.76      2.97 o 
  -6  -7   1       10.88       15.91      4.60 o 
  -5  -7   1       21.63       18.00      4.46 o 
  -4  -7   1      125.93      123.88      7.99 o 
  -3  -7   1       69.20       79.70      5.94 o 
  -2  -7   1       24.35       18.51      3.88 o 
  -1  -7   1        1.18        1.94      2.31 o 
   0  -7   1       53.02       61.25      4.64 o 
   1  -7   1       75.98       68.68      3.59 o 
   2  -7   1        5.79        2.45      1.86 o 
   3  -7   1        3.11        0.93      1.88 o 
   4  -7   1        0.01        0.48      2.02 o 
   5  -7   1       12.67       12.28      4.95 o 
  -7  -6   1        2.73        5.55      3.65 o 
  -6  -6   1       16.49       17.25      4.50 o 
  -5  -6   1        9.08        9.33      3.51 o 
  -4  -6   1      862.12      845.83     30.58 o 
  -3  -6   1      147.90      155.40      8.28 o 
  -2  -6   1       35.51       36.36      3.49 o 
  -1  -6   1        6.30        4.19      2.02 o 
   0  -6   1       33.88       35.50      4.24 o 
   1  -6   1      160.90      157.12      5.42 o 
   2  -6   1       10.03        9.10      2.04 o 
   3  -6   1        7.51        5.90      2.04 o 
   4  -6   1        7.15        5.72      2.58 o 
   5  -6   1        0.18       -0.88      1.82 o 
   6  -6   1        1.61        1.80      3.78 o 
  -7  -5   1        0.57       -0.27      3.01 o 
  -6  -5   1        0.20       -1.92      2.08 o 
  -5  -5   1        9.61       10.13      3.41 o 
  -4  -5   1       10.26       18.24      3.51 o 
  -3  -5   1       11.15       10.59      2.66 o 
  -2  -5   1       17.50       12.13      2.56 o 
  -1  -5   1       89.20      112.41      5.80 o 
   0  -5   1       21.69       27.92      1.89 o 
   1  -5   1      133.89      124.14      4.41 o 
   2  -5   1       26.73       26.75      3.35 o 
   3  -5   1       10.80        9.68      1.97 o 
   4  -5   1       76.38       77.00      4.43 o 
   5  -5   1       18.02       17.99      4.44 o 
   6  -5   1        3.70        5.41      4.04 o 
  -7  -4   1       25.56       26.54      4.68 o 
  -6  -4   1       18.42       27.98      4.91 o 
  -5  -4   1       44.82       44.12      4.60 o 
  -4  -4   1        6.88        8.67      2.74 o 
  -3  -4   1      244.06      249.01     10.57 o 
  -2  -4   1      444.63      439.94     16.08 o 
  -1  -4   1      204.36      213.72      8.65 o 
   0  -4   1      427.05      473.27     11.40 o 
   1  -4   1        1.47        2.02      1.07 o 
   2  -4   1      169.93      194.16     11.71 o 
   3  -4   1      113.71      108.37      6.88 o 
   4  -4   1       44.03       47.35      2.98 o 
   5  -4   1        3.43        4.90      1.94 o 
   6  -4   1        2.66       -0.58      1.87 o 
   7  -4   1        0.16       -4.21      3.53 o 
  -7  -3   1        6.89        6.34      2.56 o 
  -6  -3   1        7.55        6.89      2.91 o 
  -5  -3   1       38.81       38.36      3.96 o 
  -4  -3   1      115.33      122.09      6.79 o 
  -3  -3   1       77.83       82.12      4.87 o 
  -2  -3   1      109.55       95.53      4.89 o 
  -1  -3   1       16.16       15.58      1.67 o 
   0  -3   1      574.71      603.71     13.78 o 
   1  -3   1       34.37       33.41      1.76 o 
   2  -3   1      119.20      111.01      5.33 o 
   3  -3   1       30.24       29.31      2.02 o 
   4  -3   1       53.63       51.26      4.91 o 
   5  -3   1       24.28       27.44      3.53 o 
   6  -3   1        1.06        0.63      1.78 o 
   7  -3   1        0.91        3.76      3.86 o 
  -6  -2   1        0.37       -0.74      2.13 o 
  -5  -2   1        0.71        0.25      1.67 o 
  -3  -2   1       39.21       32.17      3.03 o 
  -2  -2   1      856.30      887.05     28.95 o 
  -1  -2   1       50.25       48.33      2.64 o 
   0  -2   1      303.87      294.05      8.23 o 
   1  -2   1     1774.23     1874.11     50.19 o 
   2  -2   1      907.20      928.89     20.77 o 
   3  -2   1      155.88      154.35      6.21 o 
   4  -2   1      240.96      242.76      7.32 o 
   5  -2   1       16.24       26.75      4.56 o 
   6  -2   1        0.64       -2.19      1.58 o 
   7  -2   1        7.04       12.05      4.44 o 
  -7  -1   1        5.88        5.39      3.16 o 
  -6  -1   1        5.41        5.06      2.83 o 
  -5  -1   1        6.33        1.77      2.19 o 
  -4  -1   1        7.39        4.89      2.17 o 
  -3  -1   1        9.68        7.04      1.84 o 
  -2  -1   1      271.74      271.85      9.86 o 
  -1  -1   1        2.55        0.23      0.62 o 
   1  -1   1      632.46      576.80     12.76 o 
   2  -1   1      361.39      331.10      8.08 o 
   3  -1   1      947.34      958.49     21.64 o 
   4  -1   1       25.12       27.37      2.60 o 
   5  -1   1       41.25       36.24      2.94 o 
   6  -1   1       19.19       20.45      3.15 o 
   7  -1   1        8.13        6.79      2.59 o 
  -7   0   1        5.65        5.30      3.36 o 
  -6   0   1        3.35        1.36      1.91 o 
  -5   0   1       39.03       30.46      3.51 o 
  -4   0   1      316.18      332.15     12.98 o 
  -3   0   1       32.77       28.38      2.46 o 
   1   0   1     1676.88     1620.47     50.50 o 
   2   0   1     1732.55     1832.83     39.21 o 
   3   0   1      991.04      966.14     21.70 o 
   4   0   1      873.51      889.13     20.72 o 
   5   0   1      210.48      220.57      7.12 o 
   6   0   1        5.66        3.32      3.42 o 
   7   0   1        0.01       -1.70      1.95 o 
  -7   1   1        0.47        0.17      3.24 o 
  -6   1   1        1.90        1.87      2.06 o 
  -5   1   1        0.76       -1.49      0.99 o 
  -4   1   1      136.01      133.31      3.74 o 
  -3   1   1       13.21       16.35      2.32 o 
  -2   1   1      172.01      155.54      4.12 o 
  -1   1   1     2788.05     2482.85     74.73 o 
   1   1   1        2.66        2.77      1.48 o 
   2   1   1     4539.89     4493.90    138.52 o 
   3   1   1      583.01      621.86     21.44 o 
   4   1   1      188.99      179.91      8.48 o 
   5   1   1        3.66        5.39      2.39 o 
   6   1   1        0.01       -2.27      1.51 o 
   7   1   1        6.45        5.68      3.57 o 
   8   1   1       10.92        9.43      4.15 o 
  -7   2   1        0.06       -4.74      3.16 o 
  -6   2   1       34.86       40.66      6.03 o 
  -5   2   1      205.19      201.68     12.50 o 
  -4   2   1        4.01        3.44      1.02 o 
  -3   2   1       62.64       58.49      1.99 o 
  -2   2   1      176.66      181.90      4.95 o 
  -1   2   1    20493.84    20350.99    422.57 o 
   0   2   1     3436.02     3232.06     55.69 o 
   1   2   1     4599.67     4328.16     93.15 o 
   2   2   1      129.42      130.24      5.88 o 
   3   2   1     1551.37     1783.62     57.00 o 
   4   2   1      268.58      306.03     12.51 o 
   5   2   1       10.19        8.44      2.64 o 
   6   2   1        2.22       -0.25      2.02 o 
   7   2   1        0.00       -0.80      2.58 o 
   8   2   1        8.26       10.17      4.15 o 
  -7   3   1        0.00       -4.40      2.93 o 
  -6   3   1       16.07       13.66      4.25 o 
  -5   3   1       27.86       27.42      5.83 o 
  -4   3   1       25.53       22.31      6.16 o 
  -3   3   1        2.61       -0.35      1.25 o 
  -2   3   1      103.94      102.29      2.67 o 
  -1   3   1      150.38      178.26      3.90 o 
   0   3   1       25.33       21.64      0.98 o 
   1   3   1      595.83      582.19     14.12 o 
   2   3   1      387.11      372.54     13.56 o 
   3   3   1       61.84       67.52      4.42 o 
   4   3   1        0.05       -1.07      1.40 o 
   5   3   1        0.15        5.78      2.39 o 
   6   3   1        5.83       -0.47      2.23 o 
   7   3   1       15.72        8.40      3.74 o 
  -7   4   1        2.37        0.76      3.65 o 
  -6   4   1        7.73        8.75      3.98 o 
  -5   4   1        4.46        5.92      3.05 o 
  -4   4   1        0.05       -0.98      1.15 o 
  -3   4   1       31.13       37.07      2.70 o 
  -2   4   1     1235.64     1212.14     26.11 o 
  -1   4   1        3.46        3.67      0.84 o 
   0   4   1      436.10      460.63      8.96 o 
   1   4   1      200.91      198.14      5.73 o 
   2   4   1       46.72       43.77      3.30 o 
   3   4   1      137.21      148.26      7.28 o 
   4   4   1        1.14        0.76      1.71 o 
   5   4   1       19.82       19.50      3.82 o 
   6   4   1       10.16        5.98      2.62 o 
   7   4   1       14.52       12.51      2.91 o 
   8   4   1        0.54        2.29      1.59 o 
  -6   5   1        1.72       -1.03      3.57 o 
  -5   5   1       17.46       26.39      5.26 o 
  -4   5   1        7.17        7.93      2.07 o 
  -3   5   1       30.49       33.73      2.80 o 
  -2   5   1      145.05      125.80      3.52 o 
  -1   5   1      208.21      211.37      4.99 o 
   0   5   1      180.50      183.91      4.45 o 
   1   5   1      391.29      417.69     10.80 o 
   2   5   1       10.73       15.33      2.66 o 
   3   5   1       74.75       65.79      4.64 o 
   4   5   1        2.08        0.06      1.75 o 
   5   5   1        0.12       -2.31      2.15 o 
   6   5   1        6.99        4.23      2.68 o 
   7   5   1        0.78        1.26      2.35 o 
  -6   6   1        0.04       -2.52      3.61 o 
  -5   6   1        3.31        3.71      3.59 o 
  -4   6   1        5.62        6.16      3.00 o 
  -3   6   1        0.51        0.39      1.47 o 
  -2   6   1        0.47       -0.18      1.40 o 
  -1   6   1        1.90        2.31      1.05 o 
   0   6   1      123.81      110.31      3.34 o 
   1   6   1       10.43       14.73      2.06 o 
   2   6   1       67.76       82.07      5.26 o 
   3   6   1       14.81       11.16      2.77 o 
   4   6   1        0.08       -0.78      2.04 o 
   5   6   1       23.18       24.66      4.77 o 
   6   6   1       24.92       26.75      5.01 o 
   7   6   1        1.73       -0.29      2.58 o 
  -5   7   1        3.96        6.71      3.96 o 
  -4   7   1       14.69       14.63      4.42 o 
  -3   7   1       19.24       22.42      3.12 o 
  -2   7   1       12.18       23.20      7.81 o 
  -1   7   1       44.81       40.63      2.69 o 
   0   7   1       12.36       10.93      1.57 o 
   1   7   1       26.68       25.42      3.63 o 
   2   7   1       18.36       28.77      4.07 o 
   3   7   1       50.55       51.51      4.56 o 
   4   7   1       14.35        8.40      3.03 o 
   5   7   1        6.42       -0.33      2.35 o 
   6   7   1       27.99       22.04      4.81 o 
   7   7   1        1.09        3.20      3.24 o 
  -4   8   1        0.01       -0.43      3.61 o 
  -3   8   1        4.65        0.67      1.84 o 
  -2   8   1        9.08        7.76      3.38 o 
  -1   8   1        0.34       -1.04      1.58 o 
   0   8   1        7.02        5.85      1.94 o 
   1   8   1        6.98        4.89      2.48 o 
   2   8   1       42.26       39.60      4.19 o 
   3   8   1      158.93      163.69      9.08 o 
   4   8   1        0.44       -1.84      2.08 o 
   5   8   1        0.43        1.80      2.99 o 
   6   8   1        7.05        4.13      3.28 o 
  -4   9   1        0.87        0.58      3.94 o 
  -3   9   1        0.93        0.14      3.49 o 
  -2   9   1       28.56       32.38      3.90 o 
  -1   9   1        0.31       -1.84      1.75 o 
   0   9   1        2.51       -0.62      1.64 o 
   1   9   1        0.70        0.41      2.50 o 
   2   9   1       25.83       31.93      5.06 o 
   3   9   1       17.46       18.28      4.40 o 
   4   9   1        1.57        1.01      2.72 o 
   5   9   1        0.36       -0.58      2.70 o 
   6   9   1       25.90       36.20      6.42 o 
  -3  10   1        2.19       -0.70      4.40 o 
  -2  10   1        3.24       -0.69      2.29 o 
  -1  10   1        0.90        2.03      2.19 o 
   0  10   1        0.03       -1.92      2.03 o 
   1  10   1       75.55       82.75      6.75 o 
   2  10   1      218.30      240.28     12.38 o 
   3  10   1       16.85       17.81      4.42 o 
   4  10   1        0.66        0.45      3.03 o 
   5  10   1       10.32        7.45      4.07 o 
  -1  11   1        0.78       -1.88      2.16 o 
   0  11   1        1.03       -2.23      3.36 o 
   1  11   1       20.14       22.29      5.28 o 
   2  11   1       30.75       41.77      6.85 o 
   3  11   1        0.11       -1.82      3.22 o 
   4  11   1        0.05       -1.26      3.41 o 
  -2 -11   2        2.16       -4.60      3.51 o 
  -1 -11   2        0.79       -4.98      3.32 o 
   0 -11   2       15.13       16.39      5.16 o 
  -4 -10   2        5.14        4.87      3.82 o 
  -3 -10   2        9.21        7.02      3.96 o 
  -2 -10   2        4.13        0.62      3.55 o 
  -1 -10   2        0.45       -0.54      3.49 o 
   0 -10   2       10.79        4.83      3.69 o 
   1 -10   2        1.30       -1.65      2.77 o 
   2 -10   2        0.30       -3.01      2.17 o 
  -5  -9   2        2.46        0.95      2.77 o 
  -4  -9   2       10.84       18.80      4.95 o 
  -3  -9   2        6.22        5.57      3.43 o 
  -2  -9   2        0.63        0.10      2.91 o 
  -1  -9   2        7.84        8.59      4.04 o 
   0  -9   2       24.00       26.54      4.81 o 
   1  -9   2        4.77        5.01      3.24 o 
   2  -9   2        0.25       -2.29      1.94 o 
   3  -9   2        0.30       -2.89      1.93 o 
  -6  -8   2        1.62        4.83      3.74 o 
  -5  -8   2       18.43       27.57      5.37 o 
  -4  -8   2        5.32        8.30      3.55 o 
  -3  -8   2       65.05       72.19      6.21 o 
  -2  -8   2        0.60       -1.05      3.16 o 
  -1  -8   2       23.54       23.73      4.66 o 
   0  -8   2       47.67       45.11      4.52 o 
   1  -8   2        0.08       -0.57      1.62 o 
   2  -8   2        1.27        0.70      1.98 o 
   3  -8   2        0.54       -0.91      1.90 o 
   4  -8   2        1.79        0.44      4.21 o 
  -6  -7   2        0.87       -2.41      2.72 o 
  -5  -7   2       30.92       34.36      5.78 o 
  -4  -7   2      153.39      127.21      8.01 o 
  -3  -7   2      289.21      297.24     13.50 o 
  -2  -7   2       11.43       12.26      3.47 o 
  -1  -7   2        2.53        2.37      2.58 o 
   0  -7   2       65.16       66.20      4.95 o 
   1  -7   2      124.07      112.59      4.74 o 
   2  -7   2        9.27       12.32      5.50 o 
   4  -7   2        0.62        1.00      2.15 o 
   5  -7   2        2.97        3.41      2.44 o 
  -7  -6   2       10.56       19.79      5.16 o 
  -6  -6   2        0.00       -0.21      2.83 o 
  -5  -6   2        0.29        1.28      2.83 o 
  -4  -6   2      802.10      876.93     31.62 o 
  -3  -6   2      458.09      472.98     18.47 o 
  -2  -6   2       30.47       34.40      3.69 o 
  -1  -6   2       23.63       29.92      3.28 o 
   0  -6   2      295.63      311.06     12.55 o 
   1  -6   2       98.88       98.68      4.10 o 
   2  -6   2        0.18       -1.00      1.38 o 
   3  -6   2        0.36       -1.29      1.47 o 
   4  -6   2        3.49        4.52      2.11 o 
   5  -6   2        1.24       -0.50      2.08 o 
   6  -6   2        2.15        4.62      4.13 o 
  -7  -5   2        0.08       -0.78      3.01 o 
  -6  -5   2        0.00       -3.51      2.50 o 
  -5  -5   2      200.29      185.30     10.05 o 
  -4  -5   2      119.97      137.11      7.82 o 
  -3  -5   2        0.95       -0.10      1.71 o 
  -2  -5   2       21.83       18.31      3.05 o 
  -1  -5   2      186.74      216.63      9.33 o 
   0  -5   2      584.73      607.58     21.17 o 
   1  -5   2        0.18       -0.86      1.05 o 
   2  -5   2       20.09       25.27      3.49 o 
   3  -5   2        3.16        1.60      1.45 o 
   4  -5   2        4.09        3.43      1.84 o 
   5  -5   2       44.45       51.97      4.14 o 
   6  -5   2        6.14       10.30      2.82 o 
  -7  -4   2        2.52        2.56      3.43 o 
  -6  -4   2        6.47        8.48      3.71 o 
  -5  -4   2      715.90      738.89     27.51 o 
  -4  -4   2      323.14      311.25     13.21 o 
  -3  -4   2      206.38      209.78      9.39 o 
  -2  -4   2        3.77        3.14      1.67 o 
  -1  -4   2      368.64      457.30     16.28 o 
   0  -4   2       80.68       95.20      4.81 o 
   1  -4   2       51.79       48.81      2.43 o 
   2  -4   2       13.88       19.05      2.06 o 
   3  -4   2        6.06        5.89      1.64 o 
   4  -4   2        4.74        4.95      1.76 o 
   5  -4   2       30.87       38.06      6.30 o 
   6  -4   2        0.05       -2.24      1.72 o 
   7  -4   2       10.69       16.10      5.16 o 
  -6  -3   2       15.35       12.71      3.84 o 
  -5  -3   2        8.91       17.36      3.84 o 
  -4  -3   2        1.50        1.44      1.88 o 
  -3  -3   2      111.09       97.61      5.35 o 
  -2  -3   2       64.83       62.63      3.80 o 
  -1  -3   2      174.77      155.21      6.50 o 
   0  -3   2       62.12       59.74      3.32 o 
   1  -3   2       56.85       46.15      2.27 o 
   2  -3   2        0.68       -0.58      0.72 o 
   3  -3   2      103.65      105.85      4.09 o 
   4  -3   2      117.55      113.89      4.78 o 
   5  -3   2       14.89       17.15      2.66 o 
   6  -3   2       16.66       21.63      3.26 o 
   7  -3   2       14.96        9.88      3.04 o 
  -6  -2   2        2.29        0.21      2.44 o 
  -5  -2   2        1.03        0.23      1.88 o 
  -4  -2   2      102.68       98.81      5.78 o 
  -3  -2   2      340.11      361.48     13.54 o 
  -2  -2   2      429.59      427.33     14.90 o 
  -1  -2   2      397.22      445.14     14.98 o 
   0  -2   2      216.63      207.01      7.62 o 
   1  -2   2        5.43        3.90      2.34 o 
   2  -2   2      358.07      352.71     11.35 o 
   3  -2   2      237.41      245.07      6.92 o 
   4  -2   2        3.40        3.79      1.43 o 
   5  -2   2        0.01       -0.43      1.29 o 
   6  -2   2        1.94        2.82      1.95 o 
   7  -2   2        9.72       10.83      2.83 o 
  -6  -1   2        1.02        1.56      1.69 o 
  -5  -1   2       13.24       17.62      3.30 o 
  -4  -1   2        6.55        4.58      1.84 o 
  -3  -1   2       94.03       91.22      4.79 o 
  -2  -1   2       51.69       48.99      2.79 o 
  -1  -1   2     3334.53     3159.63     97.37 o 
   0  -1   2     1679.89     1632.49     35.36 o 
   1  -1   2      151.34      141.30      5.18 o 
   2  -1   2      142.51      130.07      3.82 o 
   3  -1   2       92.56       75.14      3.01 o 
   4  -1   2        7.96        8.56      1.70 o 
   5  -1   2      117.75      107.96      7.03 o 
   6  -1   2        4.44        2.52      1.79 o 
   7  -1   2        6.02        5.68      3.65 o 
  -7   0   2        0.41       -1.84      2.58 o 
  -6   0   2        1.40        3.61      2.50 o 
  -5   0   2      123.32      138.26      5.08 o 
  -4   0   2       19.66       21.66      2.14 o 
  -3   0   2      140.25      121.53      5.89 o 
  -2   0   2      112.30       98.85      3.03 o 
   0   0   2     3563.41     3111.54     93.67 o 
   1   0   2        6.53        5.59      1.35 o 
   2   0   2     3230.39     3326.80     58.54 o 
   3   0   2        2.31        1.15      0.90 o 
   4   0   2       89.04       82.32      3.44 o 
   5   0   2       19.58       25.05      3.63 o 
   6   0   2       21.33       25.85      3.25 o 
   7   0   2        0.03       -1.18      2.66 o 
   8   0   2        1.28        4.40      3.82 o 
  -7   1   2        0.61       -3.03      3.24 o 
  -6   1   2        0.01       -3.75      2.50 o 
  -5   1   2       23.19       25.22      2.29 o 
  -4   1   2       18.69       23.00      2.11 o 
  -3   1   2        4.97        3.93      0.93 o 
  -2   1   2      304.85      303.70     11.93 o 
  -1   1   2      222.72      198.90      6.87 o 
   0   1   2      544.58      469.18     14.78 o 
   1   1   2      932.88      884.71     19.62 o 
   2   1   2     6938.75     6712.53    115.38 o 
   3   1   2      801.14      779.46     22.32 o 
   4   1   2      446.80      463.27     13.32 o 
   5   1   2       77.30       82.85      6.14 o 
   6   1   2       13.99       21.80      2.91 o 
   7   1   2       11.99       10.48      3.86 o 
   8   1   2        5.58        5.59      4.25 o 
  -7   2   2        0.77        2.81      4.04 o 
  -6   2   2       13.74       11.93      4.46 o 
  -5   2   2       70.72       67.18      4.14 o 
  -4   2   2        1.41        1.57      0.95 o 
  -3   2   2      121.22      133.51      4.08 o 
  -2   2   2      917.30      957.60     17.31 o 
  -1   2   2     9250.13     8937.32    199.89 o 
   0   2   2      871.91      821.26     14.61 o 
   1   2   2     1711.81     1673.89     36.69 o 
   2   2   2        1.76        1.59      0.84 o 
   3   2   2     2159.01     2408.00     76.05 o 
   4   2   2      622.08      668.54     23.88 o 
   5   2   2        4.33        4.40      2.31 o 
   6   2   2       12.00        8.44      3.55 o 
   7   2   2        0.34        1.59      2.68 o 
   8   2   2        5.04        2.35      4.09 o 
  -7   3   2        0.39       -2.91      3.34 o 
  -6   3   2        4.06        3.14      3.74 o 
  -5   3   2        9.33        5.41      3.03 o 
  -4   3   2       17.02       17.90      2.21 o 
  -3   3   2       25.35       24.48      1.76 o 
  -2   3   2      184.47      182.65      4.14 o 
  -1   3   2      136.85      146.37      3.35 o 
   0   3   2        7.25        7.69      0.77 o 
   1   3   2      418.90      381.88      7.41 o 
   2   3   2     2318.23     2340.16     51.43 o 
   3   3   2       14.79       13.83      2.29 o 
   4   3   2       12.11       12.03      2.74 o 
   5   3   2       19.77       13.89      3.20 o 
   6   3   2       34.36       36.98      5.24 o 
   7   3   2       29.77       23.98      5.10 o 
   8   3   2       30.70       28.15      5.86 o 
  -6   4   2       22.83       32.26      5.88 o 
  -5   4   2        0.15        0.89      2.79 o 
  -4   4   2        0.97       -0.74      1.28 o 
  -3   4   2      112.23      103.09      5.82 o 
  -2   4   2     2330.11     2336.01     41.17 o 
  -1   4   2      433.93      466.63      9.12 o 
   0   4   2       16.80       18.16      1.04 o 
   1   4   2       18.38       16.34      1.07 o 
   2   4   2     2393.12     2644.56     58.19 o 
   3   4   2      551.62      617.44     22.06 o 
   4   4   2       12.88       20.04      3.51 o 
   5   4   2        1.93        0.14      1.86 o 
   6   4   2        0.36       -1.26      2.02 o 
   8   4   2        0.25       -0.19      1.07 o 
  -6   5   2        3.49       -2.60      3.69 o 
  -5   5   2        0.75       -3.84      2.56 o 
  -4   5   2        1.45        0.10      2.64 o 
  -3   5   2        1.62        0.27      1.27 o 
  -2   5   2       20.98       27.26      2.57 o 
  -1   5   2       69.87       68.22      2.41 o 
   1   5   2       93.79       86.11      2.69 o 
   2   5   2       82.45       90.25      3.72 o 
   4   5   2       25.74       22.99      3.94 o 
   5   5   2        8.89        7.37      3.14 o 
   6   5   2       14.81        7.53      2.97 o 
   7   5   2       22.95       13.52      3.07 o 
   8   5   2        3.24       -0.52      1.53 o 
  -6   6   2        2.33       -3.07      3.88 o 
  -5   6   2        0.07       -0.89      3.05 o 
  -4   6   2        0.04       -3.28      2.19 o 
  -3   6   2      185.39      185.01      6.42 o 
  -2   6   2       24.12       29.27      2.88 o 
  -1   6   2       11.31       18.41      1.68 o 
   0   6   2      205.34      197.32      4.93 o 
   1   6   2       66.38       65.75      2.47 o 
   2   6   2        5.01        2.16      1.29 o 
   3   6   2        1.07        0.76      1.80 o 
   4   6   2       59.33       64.88      5.28 o 
   5   6   2        8.65        4.66      3.07 o 
   6   6   2       22.23       21.92      4.46 o 
   7   6   2        0.42       -1.28      1.98 o 
  -5   7   2        0.00       -2.77      3.01 o 
  -4   7   2        1.62        6.48      3.45 o 
  -3   7   2        0.13       -0.19      1.73 o 
  -2   7   2        0.07        0.15      2.60 o 
  -1   7   2       21.52       23.99      2.10 o 
   0   7   2       21.50       22.46      2.01 o 
   1   7   2        1.46        1.98      1.05 o 
   2   7   2        1.12       -1.54      1.03 o 
   3   7   2       14.60       14.96      3.24 o 
   4   7   2        1.21       -0.78      2.10 o 
   5   7   2        1.62       -0.14      2.50 o 
   6   7   2        2.25        0.70      2.56 o 
   7   7   2        0.40       -0.04      2.54 o 
  -4   8   2        5.75        7.62      4.58 o 
  -3   8   2        5.44        5.53      3.80 o 
  -2   8   2        6.19        4.71      2.17 o 
  -1   8   2       22.46       27.46      3.16 o 
   0   8   2        3.18        1.53      1.31 o 
   1   8   2        0.97       -1.46      0.97 o 
   2   8   2       20.84       21.83      3.90 o 
   3   8   2        5.31        3.55      2.68 o 
   4   8   2        1.75        2.77      3.01 o 
   5   8   2        6.02        2.10      2.89 o 
   6   8   2        0.11       -0.58      2.60 o 
   7   8   2        0.07       -1.90      2.58 o 
  -4   9   2        1.17       -0.56      3.71 o 
  -3   9   2        0.40        0.83      3.71 o 
  -2   9   2        9.47        7.63      2.50 o 
  -1   9   2        3.08        1.69      1.93 o 
   0   9   2        1.02        1.46      1.84 o 
   1   9   2        4.91        8.54      3.22 o 
   2   9   2       32.69       33.76      5.12 o 
   3   9   2       11.08        6.34      3.14 o 
   4   9   2        1.69       -2.64      2.48 o 
   5   9   2       27.49       25.71      5.32 o 
   6   9   2        0.90       -2.23      2.97 o 
  -3  10   2        5.93        3.12      4.23 o 
  -2  10   2        0.47       -0.66      3.57 o 
  -1  10   2        0.77        1.40      2.26 o 
   0  10   2        0.58       -0.68      1.93 o 
   1  10   2       36.77       42.99      4.97 o 
   2  10   2       85.43       89.59      6.89 o 
   3  10   2       15.08       11.60      4.02 o 
   4  10   2        2.65        4.23      3.32 o 
   5  10   2        0.00        3.67      3.59 o 
  -1  11   2        0.14       -2.93      2.30 o 
   0  11   2        1.40       -2.29      2.15 o 
   1  11   2       14.22       16.43      4.66 o 
   2  11   2       16.23       15.21      4.93 o 
   3  11   2        0.74       -2.93      2.83 o 
   4  11   2        0.50       -2.31      2.89 o 
  -4 -10   3        0.83       -3.74      3.07 o 
  -3 -10   3        0.81       -4.40      2.93 o 
  -2 -10   3        0.62        0.78      3.32 o 
  -1 -10   3        1.69       -1.11      3.03 o 
   0 -10   3        0.58       -2.19      3.20 o 
   1 -10   3        0.91        2.60      3.59 o 
   2 -10   3        0.34       -1.77      2.91 o 
  -5  -9   3        0.27       -4.80      3.20 o 
  -4  -9   3       32.44       42.68      6.38 o 
  -3  -9   3       19.26       20.70      4.97 o 
  -2  -9   3        0.65       -1.26      3.14 o 
  -1  -9   3       25.36       28.13      5.37 o 
   0  -9   3        3.66        2.58      3.07 o 
   1  -9   3        0.82       -3.06      2.04 o 
   2  -9   3        0.68       -1.08      1.92 o 
   3  -9   3        6.22        4.68      2.80 o 
  -6  -8   3        1.32       -0.02      3.59 o 
  -5  -8   3        0.08       -1.26      2.85 o 
  -4  -8   3        0.22       -3.24      2.58 o 
  -3  -8   3       16.70       15.44      4.09 o 
  -2  -8   3       14.15       15.23      4.13 o 
  -1  -8   3       48.48       49.12      5.22 o 
   0  -8   3        7.84        2.74      3.14 o 
   1  -8   3        0.01       -0.80      2.54 o 
   2  -8   3        0.15       -1.37      1.67 o 
   3  -8   3        2.89       -0.20      1.95 o 
   4  -8   3        1.97       -1.35      2.31 o 
  -6  -7   3        7.57       11.35      4.52 o 
  -5  -7   3       35.69       42.90      4.93 o 
  -4  -7   3       26.95       30.71      4.95 o 
  -3  -7   3        4.32        9.35      3.47 o 
  -2  -7   3       12.83        9.49      3.80 o 
  -1  -7   3      251.79      240.09     11.27 o 
   0  -7   3       24.24       20.31      3.96 o 
   1  -7   3       15.28       16.43      3.63 o 
   2  -7   3        4.98        3.73      3.07 o 
   4  -7   3        3.29        1.63      2.29 o 
   5  -7   3        0.84       -1.06      5.12 o 
  -6  -6   3        0.03       -0.43      2.89 o 
  -5  -6   3        0.55       -3.31      2.21 o 
  -4  -6   3      131.40      120.23      7.62 o 
  -3  -6   3       21.11       24.93      4.40 o 
  -2  -6   3        5.14        6.27      2.79 o 
  -1  -6   3      171.87      181.77      8.85 o 
   0  -6   3       37.04       36.63      3.69 o 
   1  -6   3       56.39       46.10      4.34 o 
   3  -6   3        0.24       -2.16      1.44 o 
   4  -6   3        5.23        7.40      2.51 o 
   5  -6   3        1.80        2.58      2.13 o 
   6  -6   3        0.03        1.23      2.55 o 
  -6  -5   3       21.62       25.14      5.47 o 
  -5  -5   3      150.69      162.56      9.49 o 
  -4  -5   3      201.15      200.43     10.07 o 
  -3  -5   3       16.83       15.33      3.10 o 
  -2  -5   3       79.43       71.20      4.79 o 
  -1  -5   3      138.38      148.36      7.22 o 
   0  -5   3      316.88      319.57     12.55 o 
   1  -5   3       30.82       29.95      2.19 o 
   2  -5   3        0.04       -1.07      1.16 o 
   3  -5   3        0.16       -0.21      1.26 o 
   4  -5   3        8.19       14.07      4.94 o 
   5  -5   3       24.22       24.70      3.51 o 
   6  -5   3        4.02        5.79      2.66 o 
  -6  -4   3        9.50       15.44      4.35 o 
  -5  -4   3      445.02      494.84     19.91 o 
  -4  -4   3      174.42      172.44      8.75 o 
  -3  -4   3       20.57       25.12      2.89 o 
  -2  -4   3      237.84      243.97     10.11 o 
  -1  -4   3      637.73      721.31     24.56 o 
   0  -4   3     1023.05     1059.28     34.69 o 
   1  -4   3       57.75       54.69      2.65 o 
   2  -4   3       59.90       58.19      2.86 o 
   3  -4   3       22.77       20.91      5.21 o 
   4  -4   3        3.57        3.24      1.70 o 
   5  -4   3        0.04        0.39      1.68 o 
   6  -4   3       10.89        8.98      6.92 o 
   7  -4   3        3.31        4.37      2.74 o 
  -6  -3   3      101.65      114.23      7.90 o 
  -5  -3   3      184.11      221.54     11.00 o 
  -4  -3   3       48.81       53.57      4.23 o 
  -3  -3   3      147.41      140.29      6.83 o 
  -2  -3   3      538.33      620.08     21.28 o 
  -1  -3   3      343.86      406.32     14.43 o 
   0  -3   3        1.79       -0.37      1.05 o 
   1  -3   3      454.33      487.90     11.14 o 
   2  -3   3       12.20       16.34      1.81 o 
   3  -3   3       68.72       78.36      3.49 o 
   4  -3   3       36.51       32.05      6.72 o 
   5  -3   3       76.78       77.43      4.13 o 
   6  -3   3        0.53       -0.63      1.69 o 
   7  -3   3        6.80        9.09      2.82 o 
  -7  -2   3        0.81       -0.33      3.51 o 
  -5  -2   3       73.35       77.51      5.72 o 
  -4  -2   3      200.21      198.28      9.12 o 
  -3  -2   3       52.78       44.06      3.26 o 
  -2  -2   3      184.76      210.35      8.28 o 
  -1  -2   3       20.84       22.21      1.82 o 
   0  -2   3       28.06       27.07      2.68 o 
   1  -2   3      749.08      753.30     19.75 o 
   2  -2   3       41.97       39.11      2.36 o 
   3  -2   3        3.47        5.21      1.35 o 
   4  -2   3        7.14        5.53      3.66 o 
   5  -2   3        8.85       11.74      2.62 o 
   6  -2   3       31.51       44.12      4.28 o 
   7  -2   3       10.31       17.79      5.20 o 
  -7  -1   3        1.14        0.37      3.43 o 
  -6  -1   3       10.71       23.07      4.73 o 
  -5  -1   3        1.60        1.05      1.50 o 
  -4  -1   3       25.51       23.73      2.66 o 
  -3  -1   3       13.85       11.10      2.04 o 
  -2  -1   3      175.03      182.49      7.02 o 
  -1  -1   3        0.22       -0.39      0.40 o 
   0  -1   3        8.67        5.78      1.07 o 
   1  -1   3      282.73      248.58      6.02 o 
   2  -1   3      228.94      216.61      4.52 o 
   3  -1   3       29.01       28.41      3.80 o 
   4  -1   3       43.14       41.18      2.44 o 
   5  -1   3        2.58        3.55      1.65 o 
   6  -1   3       55.79       50.61      3.36 o 
   7  -1   3       25.34       27.61      5.51 o 
  -6   0   3        0.01        3.80      2.48 o 
  -5   0   3       26.91       26.32      5.81 o 
  -4   0   3       65.81       69.31      3.04 o 
  -3   0   3      124.60      113.41      3.74 o 
  -2   0   3      337.89      379.59     10.03 o 
  -1   0   3       71.08       55.64      1.79 o 
   0   0   3       27.81       35.03      1.30 o 
   1   0   3     1969.25     1966.32     42.61 o 
   2   0   3      263.73      278.03      5.55 o 
   3   0   3       81.36       69.75      2.18 o 
   4   0   3      177.30      172.63      7.21 o 
   5   0   3        8.89        7.38      3.12 o 
   6   0   3       44.57       42.36      3.02 o 
   7   0   3       24.12       16.34      4.54 o 
   8   0   3        0.02        1.40      3.88 o 
  -7   1   3        0.16       -0.21      3.18 o 
  -6   1   3        1.19       -2.25      3.14 o 
  -5   1   3        1.03        0.87      1.94 o 
  -4   1   3        6.14        4.35      1.22 o 
  -3   1   3      406.96      421.25     10.33 o 
  -2   1   3      868.87      914.55     22.23 o 
  -1   1   3        0.02        0.66      0.74 o 
   0   1   3      274.09      267.91      9.06 o 
   1   1   3     2950.48     2847.18     61.46 o 
   2   1   3      511.29      496.34     11.83 o 
   3   1   3       53.59       52.55      1.81 o 
   4   1   3      415.19      416.28     10.62 o 
   5   1   3        8.16        6.87      2.39 o 
   6   1   3      168.27      158.93      9.31 o 
   7   1   3        2.80        1.80      3.30 o 
   8   1   3        7.76        7.53      4.29 o 
  -7   2   3        0.02       -4.40      3.10 o 
  -6   2   3       60.41       70.12      6.34 o 
  -5   2   3        2.23        1.88      2.74 o 
  -4   2   3       56.79       51.88      2.58 o 
  -3   2   3       27.59       24.00      1.59 o 
  -2   2   3      320.98      317.04      7.68 o 
  -1   2   3     1758.29     1890.46     57.56 o 
   0   2   3      185.00      184.73      7.00 o 
   1   2   3        0.58       -0.12      0.47 o 
   2   2   3        1.37        0.64      0.75 o 
   3   2   3       19.43       17.05      1.73 o 
   4   2   3      150.53      146.61      5.09 o 
   5   2   3       13.52       21.18      4.38 o 
   6   2   3       20.55       17.97      4.33 o 
   7   2   3        2.13       -2.41      2.77 o 
   8   2   3        2.88       -2.06      3.47 o 
  -7   3   3        0.00        0.08      4.17 o 
  -6   3   3        4.31        8.73      4.33 o 
  -5   3   3       18.66       19.75      4.33 o 
  -4   3   3        0.97        2.73      1.42 o 
  -3   3   3       17.57       17.84      2.45 o 
  -1   3   3       83.48       99.60      2.53 o 
   0   3   3      334.36      324.73      6.65 o 
   1   3   3      424.17      398.58     11.26 o 
   2   3   3       37.68       47.24      2.31 o 
   3   3   3      317.99      308.13     11.95 o 
   4   3   3        3.99        2.72      1.96 o 
   5   3   3       38.36       34.26      3.80 o 
   6   3   3       32.55       40.49      5.72 o 
   7   3   3       17.97        9.89      4.21 o 
   8   3   3       15.21       11.39      4.75 o 
  -6   4   3       10.86        8.75      4.44 o 
  -5   4   3        0.95       -3.45      2.72 o 
  -4   4   3        0.05       -0.02      2.37 o 
  -3   4   3       88.88       82.36      3.37 o 
  -2   4   3     2727.46     2837.72     49.71 o 
  -1   4   3       79.62       69.19      2.15 o 
   0   4   3       51.52       41.99      1.54 o 
   1   4   3      103.27      115.96      2.99 o 
   2   4   3     1780.29     1821.48     40.70 o 
   3   4   3       64.98       83.91      3.66 o 
   4   4   3        2.56        6.71      2.44 o 
   5   4   3       16.55        8.61      2.77 o 
   6   4   3       12.38       11.78      3.49 o 
   7   4   3        5.56        1.82      3.03 o 
   8   4   3        0.45       -0.60      3.30 o 
  -6   5   3        0.18        0.45      3.47 o 
  -5   5   3        0.40       -1.28      2.50 o 
  -4   5   3        0.02       -0.35      2.27 o 
  -3   5   3        1.65        2.59      1.37 o 
  -2   5   3        3.50        3.23      1.00 o 
  -1   5   3       13.28       13.75      2.48 o 
   0   5   3        0.33        0.24      0.69 o 
   1   5   3      484.60      507.14     10.09 o 
   2   5   3      249.25      239.39     10.01 o 
   3   5   3       46.57       39.70      2.60 o 
   4   5   3        6.63       10.36      3.05 o 
   5   5   3       66.49       56.81      4.97 o 
   8   5   3        0.08       -0.25      1.26 o 
  -5   6   3        0.01        0.02      3.28 o 
  -4   6   3       17.39       16.43      4.54 o 
  -3   6   3      456.08      457.59     18.08 o 
  -2   6   3       48.14       42.19      2.15 o 
  -1   6   3       28.08       29.32      3.10 o 
   0   6   3       51.39       51.18      2.86 o 
   1   6   3      791.14      859.44     17.45 o 
   2   6   3      203.23      211.27      6.79 o 
   3   6   3       51.50       54.17      3.14 o 
   4   6   3       17.56       18.12      3.86 o 
   5   6   3        0.02       -2.27      1.96 o 
   6   6   3       29.85       17.11      4.04 o 
   7   6   3        0.00       -1.34      1.53 o 
  -5   7   3        0.03       -1.36      3.18 o 
  -4   7   3        1.22        2.54      3.41 o 
  -3   7   3        6.92        4.99      3.47 o 
  -2   7   3        2.42        0.38      1.55 o 
  -1   7   3        4.26        2.83      1.27 o 
   0   7   3       19.67       24.48      2.06 o 
   1   7   3        1.23        1.42      1.05 o 
   2   7   3        1.75        2.24      1.48 o 
   3   7   3        4.52        1.80      1.46 o 
   4   7   3       10.81        4.48      2.91 o 
   5   7   3       11.55        8.73      3.61 o 
   6   7   3       13.81       11.76      3.88 o 
   7   7   3        0.63       -0.10      2.37 o 
  -4   8   3       20.09       23.79      5.84 o 
  -3   8   3        0.15       -3.61      2.91 o 
  -2   8   3       18.00       12.73      4.27 o 
  -1   8   3       75.07       77.86      3.90 o 
   0   8   3       26.45       27.97      2.44 o 
   1   8   3       27.16       29.59      2.42 o 
   2   8   3        7.44        9.52      2.13 o 
   3   8   3       41.80       45.26      4.48 o 
   4   8   3        1.96        1.75      2.41 o 
   5   8   3       13.42        8.03      3.61 o 
   6   8   3        2.04        1.07      2.87 o 
   7   8   3        2.06       -0.93      2.74 o 
  -3   9   3        0.88       -3.38      3.38 o 
  -2   9   3        0.04       -0.62      2.83 o 
  -1   9   3        0.62       -1.50      1.69 o 
   0   9   3        2.03       -0.44      2.15 o 
   1   9   3        0.32       -1.50      1.15 o 
   2   9   3        2.54       -0.47      2.10 o 
   3   9   3        0.38        0.47      2.46 o 
   4   9   3        1.15       -2.77      2.37 o 
   5   9   3        1.25       -3.93      2.62 o 
   6   9   3        4.09        2.27      3.41 o 
  -2  10   3        1.58        3.12      3.63 o 
  -1  10   3        0.73        0.75      2.12 o 
   0  10   3        2.98       -0.08      1.84 o 
   1  10   3       30.36       25.76      4.58 o 
   2  10   3       11.36        8.69      3.53 o 
   3  10   3        1.01       -1.14      2.64 o 
   4  10   3        2.12        1.82      3.30 o 
   5  10   3        0.00       -1.30      2.93 o 
  -1  11   3        2.84        0.64      3.34 o 
   0  11   3        1.17        1.68      2.34 o 
   1  11   3        9.36        8.87      3.96 o 
   2  11   3        5.07        5.06      3.71 o 
   3  11   3        0.02       -1.94      2.95 o 
   4  11   3        4.55        0.85      3.14 o 
  -3 -10   4        0.00       -4.64      3.10 o 
  -2 -10   4        4.66       -1.47      3.55 o 
  -1 -10   4        1.65       -1.77      3.36 o 
   0 -10   4        5.68        1.80      3.53 o 
   1 -10   4        5.09        3.16      3.65 o 
  -4  -9   4       19.58       23.26      4.95 o 
  -3  -9   4       16.74       16.26      4.44 o 
  -2  -9   4        0.00       -3.26      2.64 o 
  -1  -9   4       47.81       49.88      6.67 o 
   0  -9   4        0.25       -2.91      2.72 o 
   1  -9   4        2.97        2.70      3.10 o 
   2  -9   4        0.91       -3.57      2.50 o 
   3  -9   4        3.88        2.69      2.34 o 
  -5  -8   4        0.65       -2.33      2.95 o 
  -4  -8   4        0.06       -1.14      2.72 o 
  -3  -8   4       10.38       14.07      4.13 o 
  -2  -8   4       16.82       22.97      4.42 o 
  -1  -8   4        5.57        4.52      3.47 o 
   0  -8   4       18.63       12.03      3.88 o 
   1  -8   4        0.03       -2.35      2.60 o 
   2  -8   4        5.91        1.86      2.83 o 
   3  -8   4        6.19        6.12      2.52 o 
   4  -8   4        3.58        5.18      2.85 o 
  -6  -7   4        4.15        6.89      4.13 o 
  -5  -7   4       40.32       46.23      5.22 o 
  -4  -7   4       30.79       30.36      5.22 o 
  -3  -7   4       35.35       42.26      5.74 o 
  -2  -7   4      167.81      197.48     10.26 o 
  -1  -7   4        5.80        6.98      3.41 o 
   0  -7   4        1.33        6.69      3.38 o 
   1  -7   4        1.29       -1.18      2.29 o 
   2  -7   4       59.29       55.64      3.52 o 
   3  -7   4        0.03       -0.44      1.87 o 
   4  -7   4        0.85        0.32      2.19 o 
   5  -7   4        3.12        2.63      2.64 o 
  -6  -6   4        0.19       -1.55      3.18 o 
  -5  -6   4        2.21        3.71      3.32 o 
  -4  -6   4       66.48       56.55      5.12 o 
  -3  -6   4        4.74        3.16      2.79 o 
  -2  -6   4       76.16       74.60      5.51 o 
  -1  -6   4       26.54       28.62      4.40 o 
   0  -6   4        0.10       -1.55      2.04 o 
   1  -6   4       29.12       32.85      4.27 o 
   2  -6   4       63.98       59.66      3.44 o 
   3  -6   4        0.58       -1.76      2.00 o 
   4  -6   4        0.35       -1.66      1.79 o 
   5  -6   4        0.02        0.10      2.31 o 
  -6  -5   4       25.68       41.96      6.27 o 
  -5  -5   4       30.01       40.20      5.68 o 
  -4  -5   4      115.16      106.65      7.00 o 
  -3  -5   4       41.12       36.30      3.76 o 
  -2  -5   4      238.81      260.36     11.29 o 
  -1  -5   4        0.27        1.80      1.90 o 
   0  -5   4       98.98      107.33      5.96 o 
   1  -5   4        8.77        8.97      1.72 o 
   2  -5   4       55.71       48.64      2.87 o 
   3  -5   4        0.37       -2.05      1.36 o 
   4  -5   4       18.31       13.51      2.71 o 
   5  -5   4        2.52        6.73      2.42 o 
   6  -5   4        0.00        0.70      2.35 o 
  -7  -4   4        0.08       -0.52      4.60 o 
  -5  -4   4      408.89      462.13     19.01 o 
  -4  -4   4       65.12       59.41      4.89 o 
  -3  -4   4      129.47      120.25      6.54 o 
  -2  -4   4       46.17       43.67      3.53 o 
  -1  -4   4      156.39      160.83      7.43 o 
   1  -4   4      177.04      163.03      5.33 o 
   2  -4   4        3.75        3.71      1.40 o 
   3  -4   4        0.00       -0.59      1.31 o 
   4  -4   4        8.12        4.21      1.79 o 
   5  -4   4        4.86        2.74      2.01 o 
   6  -4   4        0.35       -2.65      1.92 o 
  -7  -3   4        0.57        3.47      4.19 o 
  -6  -3   4       25.48       40.32      6.89 o 
  -5  -3   4      207.57      213.33     10.71 o 
  -4  -3   4        1.28       -0.72      1.67 o 
  -3  -3   4      108.42      108.39      5.84 o 
  -2  -3   4       60.32       78.32      4.46 o 
  -1  -3   4     2235.51     2663.88     83.29 o 
   1  -3   4        0.03        1.07      1.59 o 
   2  -3   4      264.59      269.96      6.25 o 
   3  -3   4       97.90      113.74      4.40 o 
   4  -3   4      127.13      135.97      5.28 o 
   5  -3   4        4.15        1.05      1.71 o 
   6  -3   4        7.12        7.20      2.43 o 
   7  -3   4       11.66        7.37      3.69 o 
  -7  -2   4        0.30       -0.80      3.45 o 
  -5  -2   4       91.90      103.47      4.87 o 
  -4  -2   4        2.58        1.32      1.86 o 
  -3  -2   4      420.81      455.67     16.41 o 
  -2  -2   4     1216.23     1406.01     44.80 o 
  -1  -2   4     2051.69     2302.78     50.30 o 
   0  -2   4       81.41       91.11      3.02 o 
   1  -2   4        8.33       10.34      1.98 o 
   2  -2   4        4.85        6.44      0.80 o 
   3  -2   4      101.39       99.52      3.80 o 
   4  -2   4       11.14        9.02      1.92 o 
   5  -2   4        0.59       -1.19      1.30 o 
   6  -2   4        0.00       -0.14      1.80 o 
   7  -2   4       22.53       27.08      5.35 o 
  -7  -1   4        8.26       11.27      4.42 o 
  -6  -1   4       39.56       45.30      4.99 o 
  -5  -1   4        1.98        4.27      2.62 o 
  -4  -1   4       36.88       35.19      2.35 o 
  -3  -1   4      155.84      163.23      5.06 o 
  -2  -1   4      173.84      155.46      4.55 o 
  -1  -1   4       11.80       11.61      1.14 o 
   0  -1   4       59.01       61.01      3.05 o 
   1  -1   4      224.49      220.90      5.61 o 
   2  -1   4      608.42      637.94     11.85 o 
   3  -1   4      291.32      305.53      6.43 o 
   4  -1   4        5.70        6.77      1.55 o 
   5  -1   4       15.58       16.45      5.45 o 
   6  -1   4       28.60       41.12      4.79 o 
   7  -1   4       64.95       69.26      6.34 o 
  -6   0   4       29.36       41.11      5.35 o 
  -5   0   4      111.82      113.09      6.60 o 
  -4   0   4      142.80      183.68      5.86 o 
  -3   0   4        0.93        0.68      0.88 o 
  -2   0   4      252.56      287.85      7.42 o 
  -1   0   4       31.79       39.42      1.53 o 
   0   0   4     1227.38     1200.24     26.32 o 
   1   0   4       20.39       18.05      1.55 o 
   2   0   4       50.58       41.20      1.42 o 
   3   0   4       25.98       25.52      1.29 o 
   4   0   4       54.27       52.52      2.66 o 
   5   0   4        0.13       -0.66      1.17 o 
   6   0   4       20.96       22.06      4.54 o 
   7   0   4       15.46       16.20      4.77 o 
   8   0   4        1.98        1.96      4.00 o 
  -7   1   4        0.72       -0.93      3.32 o 
  -5   1   4        0.97       -1.53      1.67 o 
  -4   1   4       12.25       20.95      3.03 o 
  -3   1   4      116.02      132.15      4.10 o 
  -2   1   4        2.68        0.79      0.53 o 
  -1   1   4       87.32       83.27      3.90 o 
   0   1   4       17.66       16.88      0.93 o 
   1   1   4        6.59        3.40      0.74 o 
   2   1   4        0.28        0.14      0.82 o 
   3   1   4       12.56       14.73      0.98 o 
   4   1   4      161.87      157.27      4.99 o 
   5   1   4       10.34       11.20      2.01 o 
   6   1   4      150.30      140.21      8.71 o 
   7   1   4        8.67       12.38      4.50 o 
   8   1   4       15.92       20.10      5.28 o 
  -7   2   4        2.84        3.34      4.48 o 
  -6   2   4       18.54       21.42      5.30 o 
  -5   2   4       11.64       12.30      2.81 o 
  -4   2   4        0.02        0.04      1.63 o 
  -3   2   4       75.07       74.92      3.72 o 
  -2   2   4       18.29       14.38      2.06 o 
  -1   2   4      860.69      902.17     28.54 o 
   0   2   4      155.10      149.45      5.92 o 
   1   2   4     1071.47     1050.27     23.54 o 
   2   2   4      574.55      604.24     14.43 o 
   3   2   4      343.53      348.74      9.33 o 
   4   2   4       45.27       48.51      1.95 o 
   5   2   4      287.59      294.90     13.35 o 
   6   2   4       42.17       43.15      4.87 o 
   7   2   4        0.26       -3.74      2.72 o 
   8   2   4        6.91        2.93      3.96 o 
  -6   3   4        0.00       -3.03      2.91 o 
  -5   3   4        0.29       -2.15      2.74 o 
  -4   3   4       31.33       28.76      3.10 o 
  -3   3   4        0.42       -0.47      0.73 o 
  -2   3   4      104.61      111.91      2.91 o 
  -1   3   4       78.47       70.18      1.98 o 
   0   3   4        3.35        3.37      0.63 o 
   1   3   4      125.96      122.19      8.10 o 
   2   3   4       77.58       80.88      3.21 o 
   3   3   4        0.57       -0.36      0.90 o 
   4   3   4        7.72        5.72      1.58 o 
   5   3   4       89.52       87.42      6.25 o 
   6   3   4       11.29        9.22      3.55 o 
   7   3   4       28.00       22.25      5.06 o 
   8   3   4        0.07       -1.96      3.26 o 
  -6   4   4       12.78       12.55      4.93 o 
  -5   4   4        0.62       -0.93      2.52 o 
  -4   4   4        3.59        1.77      2.54 o 
  -3   4   4      165.33      158.60      6.57 o 
  -2   4   4      934.84      939.13     17.42 o 
  -1   4   4       74.24       77.63      2.30 o 
   0   4   4       65.93       59.46      1.93 o 
   1   4   4       33.22       24.00      1.17 o 
   2   4   4      824.16      846.46     20.04 o 
   3   4   4      146.63      140.97      7.10 o 
   4   4   4      295.71      286.01      8.65 o 
   5   4   4        1.03       -1.26      1.57 o 
   6   4   4        6.88        3.22      3.07 o 
   7   4   4        2.81       -0.41      2.79 o 
   8   4   4        2.32       -0.19      3.16 o 
  -6   5   4        4.68        4.64      4.29 o 
  -5   5   4        3.27        6.71      3.61 o 
  -4   5   4        3.84        3.45      3.10 o 
  -3   5   4        0.36        0.06      2.46 o 
  -2   5   4        4.18        3.90      1.05 o 
  -1   5   4        5.73        4.67      1.05 o 
   0   5   4       11.53       11.21      1.17 o 
   1   5   4       30.39       30.15      1.50 o 
   2   5   4        2.00        0.85      1.18 o 
   3   5   4      107.43      112.20      4.54 o 
   4   5   4       89.77       95.52      4.36 o 
   6   5   4       33.76       24.83      4.64 o 
   8   5   4        0.37        2.15      1.34 o 
  -5   6   4        1.08        2.70      3.41 o 
  -4   6   4       27.13       31.74      5.49 o 
  -3   6   4      293.58      258.11     12.09 o 
  -2   6   4      152.88      138.50      6.53 o 
  -1   6   4       13.74       15.53      1.61 o 
   1   6   4      411.27      409.57      8.69 o 
   2   6   4      338.36      395.58     10.88 o 
   3   6   4        8.82       10.07      2.00 o 
   4   6   4       37.08       35.92      4.77 o 
   5   6   4        5.54        3.43      2.95 o 
   6   6   4        0.20        0.45      2.29 o 
   7   6   4        0.50       -0.91      1.71 o 
  -5   7   4        0.00       -3.32      2.79 o 
  -4   7   4        0.36       -0.93      2.66 o 
  -3   7   4        3.55        3.84      3.12 o 
  -2   7   4        0.18       -0.12      2.60 o 
  -1   7   4        3.48        4.54      1.42 o 
   0   7   4      102.42       89.89      3.17 o 
   1   7   4        0.02       -1.29      0.86 o 
   2   7   4        0.94       -1.43      1.26 o 
   3   7   4        0.03       -1.74      1.31 o 
   4   7   4       51.69       53.90      5.10 o 
   5   7   4       67.53       55.37      5.55 o 
   6   7   4       93.59       77.86      6.48 o 
   7   7   4        2.40        3.84      2.21 o 
  -4   8   4       44.28       46.04      7.18 o 
  -3   8   4       12.56        7.84      3.67 o 
  -2   8   4        8.79        9.49      3.94 o 
  -1   8   4        1.99        4.51      1.96 o 
   0   8   4       27.80       30.65      2.32 o 
   1   8   4       57.56       61.37      2.73 o 
   2   8   4        3.54        0.95      1.53 o 
   3   8   4       25.24       23.88      3.03 o 
   4   8   4        9.69       10.81      3.45 o 
   5   8   4       25.15       20.95      4.77 o 
   6   8   4        0.46       -0.62      2.52 o 
   7   8   4        6.92        5.47      3.32 o 
  -3   9   4        0.19       -3.47      3.03 o 
  -2   9   4        0.85       -0.93      2.74 o 
  -1   9   4       18.22       31.68      5.20 o 
   0   9   4        0.24       -1.19      1.32 o 
   1   9   4        0.73       -0.07      1.34 o 
   2   9   4        4.47        2.63      1.86 o 
   3   9   4       18.06       16.85      2.96 o 
   4   9   4        1.90        0.08      2.81 o 
   5   9   4        7.13        6.15      3.59 o 
   6   9   4        3.93        1.71      3.38 o 
  -2  10   4        1.42        0.31      2.99 o 
  -1  10   4        0.36        1.26      3.18 o 
   0  10   4       13.62       12.74      2.74 o 
   1  10   4        0.42       -0.13      1.53 o 
   2  10   4        0.94        1.16      1.94 o 
   3  10   4        0.00       -0.74      2.68 o 
   4  10   4        2.90        0.23      3.14 o 
   5  10   4        0.34       -1.51      3.01 o 
  -1  11   4        0.76        4.13      3.51 o 
   0  11   4        0.54        0.12      3.05 o 
   1  11   4        2.40       -2.72      2.93 o 
   2  11   4        0.06       -0.08      2.95 o 
   3  11   4        0.09       -3.59      2.83 o 
   4  11   4        0.75       -1.34      3.22 o 
  -2 -10   5        0.01       -3.03      3.26 o 
  -1 -10   5        0.09       -3.67      3.20 o 
   0 -10   5        4.89       -0.33      3.65 o 
   1 -10   5        1.43        1.67      3.67 o 
  -4  -9   5        8.73        9.27      4.17 o 
  -3  -9   5        0.75        1.53      3.69 o 
  -2  -9   5       11.11       12.94      4.09 o 
  -1  -9   5       11.86        3.05      3.53 o 
   0  -9   5       14.24        8.94      4.13 o 
   1  -9   5        3.75       -1.75      3.20 o 
   2  -9   5        3.55       -2.35      2.81 o 
  -5  -8   5        2.44        3.71      3.65 o 
  -4  -8   5        0.63       -0.25      3.20 o 
  -3  -8   5        0.07       -0.76      2.60 o 
  -2  -8   5        0.83        0.89      3.26 o 
  -1  -8   5        0.78       -1.77      2.85 o 
   0  -8   5       12.59        6.71      3.61 o 
   1  -8   5        3.02        2.17      3.05 o 
   2  -8   5        1.31       -0.70      2.70 o 
   3  -8   5       15.86       21.24      4.68 o 
   4  -8   5       27.14       31.25      4.43 o 
  -5  -7   5       16.50       18.82      4.83 o 
  -4  -7   5        0.00        0.02      2.50 o 
  -3  -7   5        8.15        7.12      3.43 o 
  -2  -7   5       38.08       39.00      5.41 o 
  -1  -7   5        0.90       -0.60      2.83 o 
   0  -7   5       10.48        8.17      3.57 o 
   1  -7   5       26.10       27.90      4.79 o 
   2  -7   5        0.11       -3.34      2.23 o 
   3  -7   5       19.16       21.25      3.26 o 
   4  -7   5       13.90       19.97      3.52 o 
   5  -7   5        0.04        0.69      2.35 o 
  -5  -6   5        5.83        4.19      3.45 o 
  -4  -6   5        0.47        2.19      2.81 o 
  -3  -6   5        4.15        5.01      3.12 o 
  -2  -6   5        1.06        0.10      2.66 o 
  -1  -6   5      111.36      101.23      6.44 o 
   0  -6   5       29.97       35.04      4.73 o 
   1  -6   5       55.79       47.01      4.50 o 
   2  -6   5        2.89        0.19      2.33 o 
   3  -6   5        0.85        0.80      1.71 o 
   4  -6   5        3.34        6.69      2.48 o 
   5  -6   5        5.99        7.96      2.88 o 
  -5  -5   5        1.36        1.94      2.72 o 
  -4  -5   5       18.20       17.67      3.96 o 
  -3  -5   5       71.75       88.06      5.94 o 
  -2  -5   5       10.07       10.07      3.05 o 
  -1  -5   5      129.23      120.79      6.73 o 
   0  -5   5        3.33        2.82      1.31 o 
   1  -5   5       72.95       73.73      3.13 o 
   2  -5   5       18.48       20.58      3.55 o 
   3  -5   5       11.11       12.87      2.45 o 
   4  -5   5       26.66       33.08      3.70 o 
   5  -5   5        4.02        5.45      2.46 o 
   6  -5   5        4.77        5.96      2.78 o 
  -6  -4   5        0.01       -1.96      3.53 o 
  -5  -4   5       65.71       80.73      6.23 o 
  -3  -4   5       40.06       40.20      3.69 o 
  -2  -4   5       68.27       74.38      4.79 o 
  -1  -4   5       92.42       85.02      5.10 o 
   0  -4   5       24.33       27.67      1.92 o 
   1  -4   5      153.61      150.13      4.72 o 
   2  -4   5       25.41       18.20      3.20 o 
   3  -4   5        0.65       -0.76      1.30 o 
   4  -4   5        0.00       -1.74      1.45 o 
   5  -4   5       11.66       13.67      2.91 o 
   6  -4   5        2.53        1.87      2.43 o 
  -7  -3   5        0.10       -3.22      3.80 o 
  -6  -3   5       13.17       19.42      5.43 o 
  -5  -3   5       58.96       75.12      6.48 o 
  -4  -3   5        2.52        3.80      1.78 o 
  -3  -3   5        9.87        9.22      2.48 o 
  -2  -3   5        6.20        2.82      1.23 o 
  -1  -3   5        0.10       -0.22      0.81 o 
   0  -3   5       37.45       35.06      3.07 o 
   1  -3   5      576.77      630.42     31.05 o 
   2  -3   5        3.37        4.97      1.18 o 
   3  -3   5       58.44       64.62      3.62 o 
   4  -3   5       88.53       90.96      4.21 o 
   5  -3   5       17.59       22.22      7.88 o 
   6  -3   5       13.61       17.62      3.23 o 
   7  -3   5        2.83        3.36      3.55 o 
  -7  -2   5        2.09        3.12      4.48 o 
  -5  -2   5      165.54      183.46      9.91 o 
  -4  -2   5      109.44      114.80      4.62 o 
  -3  -2   5       15.19       14.74      2.33 o 
  -2  -2   5       14.97       17.78      3.99 o 
  -1  -2   5      313.94      349.64      8.93 o 
   0  -2   5      239.05      228.17      6.20 o 
   1  -2   5      150.19      160.67      6.16 o 
   2  -2   5        2.09        0.24      0.67 o 
   3  -2   5       50.34       42.07      2.95 o 
   4  -2   5        4.38        4.07      1.86 o 
   5  -2   5        0.65       -0.20      1.51 o 
   6  -2   5        2.88        5.54      2.11 o 
   7  -2   5       10.51       10.13      4.25 o 
  -7  -1   5       26.22       33.62      6.07 o 
  -6  -1   5       42.34       42.10      4.85 o 
  -5  -1   5        7.49        6.75      3.01 o 
  -4  -1   5        4.53        3.14      2.21 o 
  -3  -1   5      110.06      118.06      4.10 o 
  -2  -1   5      711.70      760.94     30.89 o 
  -1  -1   5      215.59      239.64      6.33 o 
   0  -1   5       84.07       82.48      2.85 o 
   1  -1   5      526.80      544.75     12.74 o 
   2  -1   5      156.20      164.21      4.69 o 
   3  -1   5     1104.03     1194.73     21.76 o 
   4  -1   5        1.31        0.09      1.09 o 
   5  -1   5       24.25       24.75      8.08 o 
   6  -1   5        9.84       10.24      3.55 o 
   7  -1   5      147.91      137.26      9.22 o 
  -6   0   5       76.76       81.62      6.13 o 
  -5   0   5       34.30       40.80      3.94 o 
  -4   0   5       57.09       56.19      4.25 o 
  -3   0   5      148.57      142.17      4.43 o 
  -2   0   5      634.39      609.06     23.99 o 
  -1   0   5      197.56      171.75     11.83 o 
   0   0   5       81.60       75.86      2.48 o 
   1   0   5        0.65       -0.18      0.44 o 
   2   0   5       11.04       14.42      1.43 o 
   3   0   5      177.74      179.41      4.26 o 
   4   0   5        0.50       -0.21      0.82 o 
   5   0   5       54.36       53.48      3.81 o 
   6   0   5        0.88        0.80      2.56 o 
   7   0   5       27.62       29.68      5.55 o 
   8   0   5        7.86        6.17      4.38 o 
  -6   1   5        0.49        1.90      2.81 o 
  -5   1   5        1.08        0.43      2.02 o 
  -4   1   5       31.22       24.02      3.41 o 
  -3   1   5       43.71       37.23      3.14 o 
  -2   1   5       19.22       23.18      2.29 o 
  -1   1   5      203.76      230.45      8.73 o 
   0   1   5       49.76       48.04      1.80 o 
   1   1   5        5.58        3.99      0.86 o 
   2   1   5      814.51      924.29     21.21 o 
   3   1   5       62.50       53.17      1.87 o 
   4   1   5       12.90       15.16      1.66 o 
   5   1   5        0.00       -0.45      1.51 o 
   6   1   5      109.72      104.40      7.45 o 
   7   1   5       15.02       19.17      5.26 o 
   8   1   5        1.79       -2.72      3.71 o 
  -6   2   5        8.62       12.82      4.93 o 
  -5   2   5        8.33       18.99      3.61 o 
  -4   2   5       38.35       35.81      3.32 o 
  -3   2   5       93.62       94.02      5.12 o 
  -2   2   5       16.04       19.38      2.56 o 
  -1   2   5      963.04     1006.14     31.99 o 
   0   2   5       10.82       10.03      0.91 o 
   1   2   5       34.47       34.08      1.73 o 
   2   2   5       65.32       64.07      2.72 o 
   3   2   5      183.08      215.35      6.52 o 
   4   2   5       29.74       34.07      2.38 o 
   5   2   5        1.20        0.70      2.06 o 
   6   2   5       44.00       44.49      5.14 o 
   7   2   5        1.35       -2.08      3.05 o 
   8   2   5       23.36       17.85      5.61 o 
  -6   3   5        0.89        1.77      3.88 o 
  -5   3   5        8.73       12.11      4.33 o 
  -4   3   5       11.28       15.40      2.72 o 
  -3   3   5       12.99       16.49      2.77 o 
  -2   3   5       66.42       66.51      3.98 o 
  -1   3   5        0.62        1.94      1.38 o 
   0   3   5        8.42        6.12      0.90 o 
   1   3   5        8.31       15.60      2.46 o 
   2   3   5        4.24        4.58      1.17 o 
   3   3   5      132.70      138.91      4.93 o 
   4   3   5       78.58       73.56      3.58 o 
   5   3   5       60.29       53.76      4.95 o 
   6   3   5       30.66       29.68      5.35 o 
   7   3   5       63.07       54.38      5.92 o 
   8   3   5        2.14        0.14      3.38 o 
  -6   4   5        0.00        1.36      4.13 o 
  -5   4   5        0.01       -3.71      2.48 o 
  -4   4   5       21.03       20.88      4.64 o 
  -3   4   5       14.28       10.50      2.03 o 
  -2   4   5       50.82       42.69      4.07 o 
  -1   4   5       82.29       80.34      3.31 o 
   0   4   5      159.61      157.41      3.75 o 
   1   4   5        0.66       -0.11      0.56 o 
   2   4   5      132.14      132.83      3.31 o 
   3   4   5      163.25      167.22      5.72 o 
   4   4   5      132.65      129.92      5.14 o 
   5   4   5       26.13       21.30      4.15 o 
   6   4   5        6.03        6.19      3.38 o 
   7   4   5        0.11       -0.93      2.56 o 
   8   4   5       17.63       16.65      5.45 o 
  -6   5   5        0.00       -0.64      3.90 o 
  -5   5   5        0.21       -2.50      3.05 o 
  -4   5   5       10.96        6.01      3.67 o 
  -3   5   5        8.33        6.22      1.83 o 
  -2   5   5        0.05       -0.24      1.14 o 
  -1   5   5        3.13        2.06      0.91 o 
   0   5   5       13.35       14.46      1.35 o 
   1   5   5       19.10       16.92      1.25 o 
   2   5   5       13.66       10.37      1.80 o 
   3   5   5       16.34       19.84      2.37 o 
   4   5   5       30.71       22.34      2.68 o 
   5   5   5       10.90        9.99      3.30 o 
   6   5   5      130.30      110.10      7.74 o 
   7   5   5        8.76       10.77      4.27 o 
   8   5   5       17.03       20.06      5.57 o 
  -5   6   5        0.07       -1.38      3.18 o 
  -4   6   5       59.10       69.36      6.05 o 
  -3   6   5      252.04      241.70     11.66 o 
  -2   6   5       29.88       34.48      3.10 o 
  -1   6   5       12.21       17.73      1.76 o 
   0   6   5       31.56       26.55      1.53 o 
   1   6   5       99.72       91.69      2.96 o 
   2   6   5      133.90      122.46      3.52 o 
   3   6   5       56.70       56.75      3.27 o 
   4   6   5       46.73       42.22      3.16 o 
   5   6   5       22.41       14.32      3.88 o 
   6   6   5        8.74        3.51      2.41 o 
   7   6   5        2.38        0.39      1.57 o 
  -5   7   5        0.17       -5.23      3.49 o 
  -4   7   5        0.00        1.98      3.43 o 
  -3   7   5        0.49       -1.71      2.77 o 
  -2   7   5        0.51        1.53      2.79 o 
  -1   7   5       25.87       25.28      2.87 o 
   0   7   5       82.99       76.56      3.74 o 
   1   7   5       13.86       13.54      1.70 o 
   2   7   5        0.68       -0.86      0.95 o 
   3   7   5       59.83       55.00      3.36 o 
   4   7   5       66.51       70.28      4.19 o 
   5   7   5       47.02       46.74      6.01 o 
   6   7   5       80.12       57.76      5.49 o 
   7   7   5        1.92        3.57      2.50 o 
  -4   8   5       49.90       56.57      7.74 o 
  -3   8   5       19.64       19.23      4.89 o 
  -2   8   5        0.66        2.29      2.54 o 
  -1   8   5        8.87       10.77      2.47 o 
   0   8   5       83.85       66.81      3.10 o 
   1   8   5       67.24       69.39      4.32 o 
   2   8   5        0.10       -1.67      1.40 o 
   3   8   5        1.37       -1.41      1.47 o 
   4   8   5        0.46       -1.15      1.59 o 
   5   8   5       10.69        5.86      3.65 o 
   6   8   5        1.17        4.00      3.38 o 
   7   8   5        0.06       -1.88      2.29 o 
  -3   9   5        0.60        0.89      3.65 o 
  -2   9   5        1.81        3.28      3.24 o 
  -1   9   5       13.57       16.84      4.33 o 
   0   9   5        2.70        2.82      1.54 o 
   1   9   5        5.78        3.38      1.55 o 
   2   9   5       15.83       16.57      2.76 o 
   3   9   5        7.21       10.36      2.53 o 
   4   9   5       18.49       16.08      4.15 o 
   5   9   5       49.47       48.79      5.59 o 
   6   9   5        9.51       12.82      4.58 o 
  -2  10   5        0.08       -0.02      3.49 o 
  -1  10   5        4.99        6.19      3.47 o 
   0  10   5        2.52        4.58      3.10 o 
   1  10   5        1.85        1.14      1.94 o 
   2  10   5       11.28       11.88      2.77 o 
   3  10   5        7.77        6.65      2.56 o 
   4  10   5       17.86       13.76      4.25 o 
   5  10   5        1.51       -1.86      2.93 o 
  -1  11   5        1.43        0.33      3.28 o 
   0  11   5        1.08        2.29      3.55 o 
   1  11   5        1.90        0.56      3.10 o 
   2  11   5        1.39        0.34      2.10 o 
   3  11   5        0.59       -2.52      2.85 o 
   4  11   5        1.60       -2.93      2.87 o 
  -3  -9   6        1.31       -3.36      2.97 o 
  -2  -9   6        0.33       -1.24      3.12 o 
  -1  -9   6        0.64       -0.58      3.36 o 
   0  -9   6       19.25       18.72      4.89 o 
   1  -9   6        0.11       -3.28      3.03 o 
   2  -9   6        1.69       -2.48      2.62 o 
  -4  -8   6        0.00       -3.69      2.83 o 
  -3  -8   6        1.53       -2.15      3.18 o 
  -2  -8   6        6.78        3.18      3.20 o 
  -1  -8   6        7.51        7.66      3.71 o 
   0  -8   6       21.19       23.75      4.81 o 
   1  -8   6        3.71        2.21      3.30 o 
   3  -8   6       20.06       19.61      4.81 o 
  -5  -7   6        0.64       -0.80      3.36 o 
  -4  -7   6        0.08        1.20      2.99 o 
  -3  -7   6        0.22       -1.16      2.77 o 
  -2  -7   6        2.98       -1.01      2.74 o 
  -1  -7   6      102.76      100.05      7.10 o 
   0  -7   6        3.03        1.09      2.68 o 
   1  -7   6        5.45        4.09      3.16 o 
   2  -7   6        1.30       -1.61      2.29 o 
   3  -7   6       14.93       21.75      4.64 o 
   4  -7   6        5.98        5.79      2.60 o 
  -5  -6   6        0.14       -0.29      3.28 o 
  -4  -6   6       30.00       42.66      5.72 o 
  -3  -6   6        0.81       -1.77      2.19 o 
  -2  -6   6        9.18        9.70      3.53 o 
  -1  -6   6       41.39       45.83      3.14 o 
   0  -6   6       84.68       89.21      4.10 o 
   1  -6   6        4.19        1.09      2.70 o 
   2  -6   6       21.82       28.81      4.62 o 
   3  -6   6       93.82       88.78      6.56 o 
   5  -6   6        3.60        1.84      2.59 o 
  -6  -5   6       13.42       29.04      7.43 o 
  -5  -5   6        6.56       14.22      5.01 o 
  -4  -5   6        4.26        2.99      3.03 o 
  -3  -5   6        9.73        6.77      2.97 o 
  -2  -5   6       16.01       21.17      3.96 o 
  -1  -5   6        0.23       -1.76      1.18 o 
   0  -5   6        0.17        0.15      1.27 o 
   1  -5   6        0.98       -0.95      2.21 o 
   2  -5   6       28.67       29.92      4.46 o 
   3  -5   6       50.97       67.22      5.49 o 
   4  -5   6        2.68        2.83      3.92 o 
   5  -5   6        2.38        1.19      2.17 o 
   6  -5   6        2.17        1.06      2.82 o 
  -6  -4   6        0.09       -0.39      3.92 o 
  -5  -4   6        8.59       13.68      4.81 o 
  -4  -4   6        3.75        0.60      2.35 o 
  -3  -4   6       36.02       39.80      2.81 o 
  -2  -4   6        1.45        0.81      1.58 o 
  -1  -4   6       43.65       44.55      4.25 o 
   0  -4   6       40.39       38.43      2.34 o 
   1  -4   6      128.66      130.01      4.47 o 
   2  -4   6        3.32        1.90      1.90 o 
   3  -4   6        0.16       -1.50      1.35 o 
   4  -4   6       10.68       11.61      4.01 o 
   5  -4   6        9.90       16.86      4.52 o 
   6  -4   6        0.97        2.36      2.42 o 
  -6  -3   6       52.24       72.50      7.14 o 
  -5  -3   6       12.13       11.68      4.07 o 
  -4  -3   6        8.00        9.58      2.08 o 
  -3  -3   6       48.45       52.31      2.96 o 
  -2  -3   6        8.49        6.26      2.53 o 
  -1  -3   6       78.77       84.57      3.44 o 
   1  -3   6        7.30       10.03      1.49 o 
   2  -3   6        0.48       -0.52      1.36 o 
   3  -3   6       62.50       65.69      4.15 o 
   4  -3   6       71.09       73.66      3.82 o 
   5  -3   6       19.71       29.02      3.49 o 
   6  -3   6        0.14       -1.94      2.46 o 
   7  -3   6        0.02       -1.14      3.10 o 
  -6  -2   6       61.49       83.54      7.10 o 
  -5  -2   6       35.77       53.26      6.40 o 
  -4  -2   6       18.67       27.28      4.17 o 
  -3  -2   6        4.40        3.18      1.30 o 
  -2  -2   6       77.87       75.33      3.14 o 
  -1  -2   6      275.60      311.21      8.27 o 
   0  -2   6      489.81      576.52     15.94 o 
   1  -2   6      263.08      258.26      6.92 o 
   2  -2   6       45.20       44.22      3.39 o 
   3  -2   6       13.61       13.35      1.98 o 
   4  -2   6       82.96       82.74      4.50 o 
   5  -2   6        0.09       -0.92      1.63 o 
   6  -2   6        0.54        0.89      2.48 o 
   7  -2   6        4.36        5.12      3.63 o 
  -7  -1   6       12.07       16.88      5.12 o 
  -6  -1   6       18.61       29.55      5.32 o 
  -5  -1   6        1.77        1.51      2.44 o 
  -4  -1   6      100.10      102.75      6.29 o 
  -3  -1   6      105.10      105.41      3.81 o 
  -2  -1   6      225.02      250.51     10.52 o 
  -1  -1   6       89.34       76.94      2.90 o 
   0  -1   6      797.96      813.48     18.69 o 
   1  -1   6        2.31        0.24      0.76 o 
   2  -1   6       14.38       20.11      1.55 o 
   3  -1   6      385.43      420.03     10.66 o 
   4  -1   6        7.79        9.24      2.22 o 
   5  -1   6       12.93       16.73      4.16 o 
   6  -1   6        0.10       -3.05      2.31 o 
  -6   0   6       30.33       31.57      5.06 o 
  -5   0   6        3.10        1.51      2.79 o 
  -4   0   6       17.23       23.53      3.63 o 
  -3   0   6       38.49       41.69      3.45 o 
  -2   0   6      319.65      316.46     11.31 o 
  -1   0   6       29.25       29.76      1.56 o 
   0   0   6       37.75       36.96      1.75 o 
   1   0   6        4.74        5.96      1.06 o 
   2   0   6      300.24      315.37      8.22 o 
   3   0   6        6.69        3.78      1.24 o 
   4   0   6        3.22        2.76      0.99 o 
   5   0   6       32.97       24.41      4.19 o 
   6   0   6       64.76       55.51      5.39 o 
   7   0   6       15.90       13.21      4.48 o 
  -6   1   6        0.60       -0.83      2.50 o 
  -5   1   6        3.14        0.52      2.10 o 
  -4   1   6       85.23       72.79      4.97 o 
  -3   1   6      123.95      127.45      6.48 o 
  -2   1   6        0.18       -0.23      1.38 o 
  -1   1   6        3.11        2.66      1.49 o 
   0   1   6      219.18      196.95      9.99 o 
   1   1   6      706.71      788.10     18.14 o 
   2   1   6     1593.48     1843.35     40.90 o 
   3   1   6        1.70       -0.69      0.87 o 
   4   1   6        1.49        0.90      0.87 o 
   5   1   6       11.85        8.76      2.04 o 
   6   1   6      403.25      440.44     18.88 o 
   7   1   6       35.60       39.54      6.25 o 
   8   1   6        3.67       -0.10      3.78 o 
  -5   2   6        1.81        5.72      2.79 o 
  -4   2   6       18.53       26.95      3.71 o 
  -3   2   6       81.38       74.33      4.71 o 
  -2   2   6      155.49      149.04      6.81 o 
  -1   2   6       94.98       89.77      4.77 o 
   0   2   6      142.46      146.03      6.47 o 
   1   2   6      129.44      127.27      4.04 o 
   2   2   6        0.19       -1.24      0.82 o 
   3   2   6      288.87      288.86      8.27 o 
   4   2   6       64.24       55.98      3.04 o 
   5   2   6       15.45       13.83      2.36 o 
   6   2   6        0.79        0.52      2.97 o 
   7   2   6       30.18       34.92      6.34 o 
   8   2   6        0.35       -4.61      3.07 o 
  -6   3   6        0.20       -4.55      3.03 o 
  -5   3   6        0.37       -2.77      2.85 o 
  -4   3   6       48.09       45.65      4.09 o 
  -3   3   6        1.94        4.83      2.25 o 
  -2   3   6       61.09       67.50      4.27 o 
  -1   3   6        0.15        0.31      1.28 o 
   0   3   6       21.98       11.74      3.29 o 
   1   3   6       56.32       57.48      2.53 o 
   2   3   6        1.26        0.08      0.89 o 
   3   3   6        8.88       11.43      3.69 o 
   4   3   6        0.04       -1.59      1.06 o 
   5   3   6      150.02      153.21      6.03 o 
   6   3   6       19.43       12.24      3.96 o 
   7   3   6        0.40       -2.74      2.91 o 
   8   3   6       10.57        8.96      4.60 o 
  -6   4   6        0.99        2.62      3.90 o 
  -5   4   6        0.00       -4.33      2.89 o 
  -4   4   6        2.28        3.53      2.02 o 
  -3   4   6        0.08       -1.30      1.46 o 
  -2   4   6       62.83       62.53      3.08 o 
  -1   4   6       84.70       91.87      2.57 o 
   0   4   6       24.07       24.77      1.25 o 
   1   4   6        1.72        2.21      0.76 o 
   2   4   6       78.56       70.49      4.40 o 
   3   4   6        0.90        1.55      1.52 o 
   4   4   6        6.66        6.83      1.78 o 
   5   4   6        7.70        6.18      3.49 o 
   6   4   6       32.24       41.75      6.01 o 
   7   4   6        6.13        3.07      3.34 o 
   8   4   6        0.47        1.98      3.78 o 
  -5   5   6        5.78        4.87      3.80 o 
  -4   5   6        1.27        1.53      3.30 o 
  -3   5   6        1.34       -1.13      1.47 o 
  -2   5   6       30.43       30.96      2.53 o 
  -1   5   6        1.02       -0.41      1.53 o 
   0   5   6       31.92       26.68      1.41 o 
   1   5   6        0.00        0.06      0.72 o 
   2   5   6        4.55        2.05      0.81 o 
   3   5   6        4.70        5.89      1.58 o 
   4   5   6       15.10       14.32      2.39 o 
   5   5   6       16.58       14.01      2.74 o 
   6   5   6       26.50       23.88      4.89 o 
   7   5   6        1.23       -1.16      2.50 o 
  -5   6   6        4.31        4.62      3.90 o 
  -4   6   6        6.08        6.21      3.67 o 
  -3   6   6       32.93       31.97      5.26 o 
  -2   6   6       48.42       46.38      2.90 o 
  -1   6   6       14.93       21.06      2.50 o 
   0   6   6       24.18       27.61      1.87 o 
   1   6   6       28.68       24.01      1.72 o 
   2   6   6       29.73       31.06      1.98 o 
   3   6   6        6.80        8.13      1.93 o 
   4   6   6       48.98       45.90      4.18 o 
   5   6   6        2.80        1.81      1.68 o 
  -4   7   6        6.74        3.22      3.38 o 
  -3   7   6        0.01       -2.39      2.58 o 
  -2   7   6        5.80        5.65      2.00 o 
  -1   7   6        0.22       -0.87      1.43 o 
   0   7   6        0.30        0.89      1.11 o 
   1   7   6        4.89        3.51      1.29 o 
   3   7   6       36.68       35.28      3.81 o 
   4   7   6        2.97        0.39      1.68 o 
   5   7   6       57.65       47.76      3.99 o 
   6   7   6       38.08       27.98      4.83 o 
   7   7   6       13.30       13.66      3.18 o 
  -4   8   6       56.70       55.76      6.03 o 
  -3   8   6       18.78       21.26      5.04 o 
  -2   8   6        0.34       -0.97      2.44 o 
  -1   8   6        7.64        6.98      2.30 o 
   0   8   6       66.73       65.54      3.65 o 
   1   8   6       28.57       27.50      4.06 o 
   2   8   6        0.08       -1.84      1.65 o 
   3   8   6        7.30        5.35      2.11 o 
   4   8   6        0.12       -2.12      1.77 o 
   5   8   6        4.54        1.34      3.14 o 
   6   8   6        1.12       -1.57      2.46 o 
   7   8   6        0.00       -1.77      2.21 o 
  -3   9   6        1.46        2.79      3.59 o 
  -2   9   6        0.50       -2.04      2.87 o 
  -1   9   6        2.57        0.64      2.62 o 
   0   9   6       16.32       16.99      2.95 o 
   1   9   6        2.17        3.07      2.06 o 
   2   9   6        1.21       -0.19      1.79 o 
   3   9   6        4.07        1.81      1.79 o 
   4   9   6       30.08       27.58      3.79 o 
   5   9   6       96.19      105.54      8.15 o 
   6   9   6        0.69       -2.48      3.20 o 
  -2  10   6        0.70       -0.52      3.20 o 
   0  10   6        5.67        4.60      3.22 o 
   1  10   6        0.09       -1.61      1.85 o 
   2  10   6        0.28       -2.39      1.59 o 
   3  10   6        0.63       -2.05      1.77 o 
   4  10   6       20.51       22.33      3.64 o 
   5  10   6        3.76       -1.30      3.03 o 
   1  11   6        0.67       -1.38      3.26 o 
   2  11   6        0.50        0.55      2.09 o 
   3  11   6        3.10        0.65      2.57 o 
   4  11   6       10.52       18.16      4.73 o 
  -2  -9   7        3.90       -0.83      3.55 o 
  -1  -9   7        0.01       -1.28      3.36 o 
   0  -9   7       15.53        8.44      4.23 o 
   1  -9   7        0.01       -0.66      3.36 o 
  -4  -8   7        8.42       12.35      3.60 o 
  -3  -8   7        0.16       -1.22      2.61 o 
  -2  -8   7        3.39        1.80      2.53 o 
  -1  -8   7       15.18       12.01      4.42 o 
   0  -8   7        0.21       -0.08      2.93 o 
   1  -8   7        1.33       -1.67      2.72 o 
   2  -8   7        0.36       -2.10      2.95 o 
   3  -8   7       15.26       11.25      4.44 o 
  -4  -7   7        5.29        3.61      2.60 o 
  -3  -7   7        0.51        0.28      2.16 o 
  -2  -7   7        2.18        0.82      1.89 o 
  -1  -7   7       25.84       18.78      3.37 o 
   0  -7   7       25.45       29.49      5.08 o 
   1  -7   7        5.88        3.32      3.20 o 
   2  -7   7        0.59       -1.92      2.62 o 
   3  -7   7       28.08       30.15      5.30 o 
   4  -7   7       16.02       19.05      4.85 o 
  -5  -6   7        9.97       23.24      6.34 o 
  -4  -6   7        1.34        3.71      2.49 o 
  -3  -6   7        5.06        4.95      2.29 o 
  -2  -6   7       46.02       43.23      3.27 o 
  -1  -6   7        6.71        9.02      2.80 o 
   0  -6   7       20.50       28.29      3.03 o 
   1  -6   7       18.03       18.41      3.84 o 
   3  -6   7       33.33       48.00      6.17 o 
   4  -6   7       11.79       13.06      4.00 o 
   5  -6   7        1.32        1.75      2.44 o 
  -5  -5   7        0.55        0.06      3.32 o 
  -4  -5   7       11.47       15.61      3.49 o 
  -3  -5   7       11.63        4.58      2.12 o 
  -2  -5   7        1.52        1.62      2.06 o 
  -1  -5   7       12.92       14.09      2.44 o 
   0  -5   7        5.32        4.53      1.76 o 
   1  -5   7        0.67       -1.24      2.33 o 
   2  -5   7        6.15        6.81      2.97 o 
   3  -5   7       14.41        9.14      3.63 o 
   4  -5   7        1.05       -1.01      2.58 o 
   5  -5   7        4.95        8.24      2.84 o 
  -6  -4   7        3.69        1.82      4.15 o 
  -5  -4   7       20.29       31.70      6.01 o 
  -4  -4   7       16.20       10.17      3.94 o 
  -3  -4   7       12.95       11.77      2.41 o 
  -2  -4   7        6.51        8.11      2.38 o 
  -1  -4   7       69.53       70.94      3.43 o 
   0  -4   7       22.11       23.14      2.40 o 
   1  -4   7       52.76       57.32      2.85 o 
   2  -4   7       49.93       46.10      4.27 o 
   3  -4   7       20.38       19.01      4.13 o 
   4  -4   7        7.41        5.60      2.17 o 
   5  -4   7        0.78       -1.61      2.03 o 
   6  -4   7       10.27        9.29      4.09 o 
  -6  -3   7        0.64        3.03      4.00 o 
  -5  -3   7        6.47        6.95      3.88 o 
  -4  -3   7       14.07       13.83      3.76 o 
  -3  -3   7       15.32       18.37      2.43 o 
  -2  -3   7       28.31       27.89      2.40 o 
  -1  -3   7       10.53        8.64      1.67 o 
   0  -3   7       21.01       26.78      2.16 o 
   1  -3   7       66.18       64.95      3.36 o 
   2  -3   7        0.48        0.06      1.03 o 
   3  -3   7        3.53        2.91      2.35 o 
   4  -3   7        0.00       -0.46      1.52 o 
   5  -3   7        9.87       11.09      2.65 o 
   6  -3   7        2.23        1.40      3.32 o 
  -6  -2   7        4.46        3.59      3.59 o 
  -5  -2   7        3.42        7.64      3.36 o 
  -4  -2   7       64.11       72.77      5.57 o 
  -3  -2   7        0.27       -1.28      1.51 o 
  -2  -2   7        0.83        0.20      1.10 o 
  -1  -2   7        0.03        0.36      1.04 o 
   0  -2   7       18.80       17.29      1.90 o 
   1  -2   7       18.82       22.65      1.76 o 
   2  -2   7       36.72       32.45      2.50 o 
   3  -2   7      145.41      148.36      7.72 o 
   4  -2   7       43.67       38.59      3.29 o 
   5  -2   7        3.08        2.16      1.90 o 
   6  -2   7        0.04       -1.77      2.52 o 
   7  -2   7        7.48       10.94      4.15 o 
  -6  -1   7       61.17       65.54      6.11 o 
  -5  -1   7       30.00       41.05      5.49 o 
  -4  -1   7        2.33        0.14      2.10 o 
  -3  -1   7       10.71        7.74      2.44 o 
  -2  -1   7       74.48       81.00      3.19 o 
  -1  -1   7        0.01       -0.68      0.85 o 
   0  -1   7       18.35       20.25      1.68 o 
   1  -1   7       37.45       32.29      1.95 o 
   2  -1   7      323.59      370.21     10.90 o 
   3  -1   7      218.50      242.18      8.71 o 
   4  -1   7       34.80       32.89      2.69 o 
   5  -1   7        0.00       -0.58      2.00 o 
   6  -1   7        3.96        0.31      2.70 o 
   7  -1   7       23.07       26.95      5.57 o 
  -6   0   7       21.07       16.74      4.46 o 
  -5   0   7        1.66       -1.42      2.19 o 
  -4   0   7        2.40        2.00      2.25 o 
  -3   0   7       69.94       68.72      4.77 o 
  -2   0   7       26.54       33.06      3.07 o 
  -1   0   7      101.23       95.92      3.21 o 
   0   0   7       10.72        8.03      1.80 o 
   1   0   7       28.91       32.32      1.81 o 
   2   0   7       70.28       84.29      3.26 o 
   3   0   7      149.84      157.38     14.31 o 
   4   0   7        7.60        9.12      1.77 o 
   5   0   7        2.92        1.73      2.29 o 
   6   0   7       75.72       67.65      6.13 o 
   7   0   7        1.45       -0.14      3.24 o 
  -6   1   7        1.81        1.96      3.24 o 
  -5   1   7        0.61        1.88      2.41 o 
  -4   1   7        0.15        1.44      2.10 o 
  -3   1   7      384.84      368.17     14.24 o 
  -2   1   7       36.96       29.76      2.89 o 
  -1   1   7       19.43       14.87      1.05 o 
   0   1   7        7.87       10.38      1.24 o 
   2   1   7     1013.69     1133.93     25.97 o 
   3   1   7        4.77        4.28      2.61 o 
   4   1   7      116.05      120.59      4.72 o 
   5   1   7       27.99       29.62      3.04 o 
   6   1   7      276.42      289.04     14.07 o 
   7   1   7       15.60       20.27      5.04 o 
  -5   2   7        0.08       -3.22      2.15 o 
  -4   2   7       60.23       55.31      4.46 o 
  -3   2   7       30.35       26.21      3.01 o 
  -2   2   7        0.34       -0.60      1.30 o 
  -1   2   7        0.54       -1.65      1.18 o 
   0   2   7      115.93      124.35      6.56 o 
   1   2   7      314.31      319.95     11.60 o 
   2   2   7       14.03        9.26      2.60 o 
   3   2   7      132.07      157.28      5.41 o 
   4   2   7       11.44        6.71      2.19 o 
   5   2   7      163.39      155.09      7.10 o 
   6   2   7       26.16       23.92      4.99 o 
   7   2   7        1.94        0.00      3.18 o 
   8   2   7        0.02       -2.58      3.63 o 
  -6   3   7        0.01       -4.07      3.80 o 
  -5   3   7        2.81        2.15      2.70 o 
  -4   3   7       49.13       38.92      3.92 o 
  -3   3   7        1.69       -1.03      1.92 o 
  -2   3   7        0.73        0.70      1.75 o 
  -1   3   7       19.43       15.33      2.60 o 
   0   3   7      454.13      476.12     16.84 o 
   1   3   7     1215.77     1386.79     31.29 o 
   2   3   7      214.96      229.83      6.91 o 
   3   3   7        2.27        3.05      1.46 o 
   4   3   7       32.59       35.62      2.64 o 
   5   3   7      504.89      513.28     14.31 o 
   6   3   7       24.75       27.76      5.59 o 
   7   3   7        0.04       -2.46      3.10 o 
   8   3   7        0.13       -1.51      3.94 o 
  -5   4   7        0.94       -4.31      3.12 o 
  -4   4   7       19.64       20.01      3.13 o 
  -3   4   7       12.57       13.97      3.26 o 
  -2   4   7       26.31       27.92      3.01 o 
  -1   4   7       70.25       62.92      4.21 o 
   0   4   7        6.54        7.14      2.06 o 
   1   4   7        1.61       -0.05      1.77 o 
   2   4   7       90.58       81.58      4.28 o 
   3   4   7        9.60        8.14      1.84 o 
   4   4   7       46.44       47.05      3.08 o 
   5   4   7       13.60        9.57      2.52 o 
   6   4   7        6.00        5.49      3.41 o 
   7   4   7        0.32       -2.85      2.99 o 
   8   4   7        1.48       -3.55      3.22 o 
  -5   5   7        5.70        5.88      4.27 o 
  -4   5   7        2.72        1.14      3.18 o 
  -3   5   7        0.05       -1.48      1.46 o 
  -2   5   7        5.34        3.74      1.70 o 
  -1   5   7        5.80        7.63      1.79 o 
   0   5   7       26.98       25.77      1.42 o 
   1   5   7      178.85      161.15      4.10 o 
   2   5   7        4.51        2.81      1.28 o 
   3   5   7       12.80       10.67      2.00 o 
   4   5   7      214.15      204.62      7.28 o 
   5   5   7        1.09       -2.09      1.72 o 
   6   5   7        9.18        3.30      3.24 o 
   7   5   7       10.77       11.95      4.44 o 
  -5   6   7        1.86        1.82      4.11 o 
  -4   6   7        1.47       -1.88      2.79 o 
  -3   6   7        4.79        5.51      3.24 o 
  -2   6   7       12.89       17.27      3.42 o 
  -1   6   7        5.73        5.75      1.82 o 
   0   6   7       36.91       28.43      2.19 o 
   1   6   7       55.81       52.45      2.15 o 
   2   6   7        0.13       -0.98      1.13 o 
   3   6   7        3.29        4.66      1.76 o 
   4   6   7        0.54       -2.07      1.58 o 
   5   6   7       14.07       18.25      3.02 o 
   6   6   7        0.19       -1.77      2.25 o 
   7   6   7        1.17       -2.72      2.70 o 
  -4   7   7        2.80       -0.45      3.03 o 
  -3   7   7        7.62        5.72      3.61 o 
  -2   7   7        7.94       16.18      4.63 o 
  -1   7   7        0.01       -1.13      1.45 o 
   0   7   7        0.01        1.62      1.45 o 
   1   7   7       34.36       36.16      1.94 o 
   2   7   7       19.37       17.99      3.25 o 
   3   7   7       17.51       15.86      2.69 o 
   4   7   7        1.78       -1.74      1.76 o 
   5   7   7       26.24       21.58      3.38 o 
   6   7   7        0.15       -2.44      2.04 o 
   7   7   7        1.68        0.97      1.77 o 
  -3   8   7       16.64        7.45      3.98 o 
  -2   8   7        3.77        1.47      2.95 o 
  -1   8   7        3.46        5.22      2.02 o 
   0   8   7       24.77       29.54      3.36 o 
   1   8   7       37.66       37.34      2.99 o 
   2   8   7       12.51       15.38      2.62 o 
   3   8   7       15.21       14.56      3.64 o 
   4   8   7        2.95       -0.34      3.68 o 
   5   8   7        0.02        0.17      2.08 o 
   6   8   7        7.06        6.95      3.43 o 
  -3   9   7        0.20       -1.07      3.18 o 
  -2   9   7        0.34        3.41      3.14 o 
  -1   9   7        2.59        4.75      3.47 o 
   0   9   7        4.58        3.97      2.18 o 
   1   9   7        7.60        2.97      3.10 o 
   2   9   7        0.01       -1.57      1.69 o 
   3   9   7        0.75       -1.20      1.72 o 
   4   9   7       27.54       24.21      3.76 o 
   5   9   7       18.61       15.03      3.22 o 
   6   9   7        0.27        1.38      3.45 o 
  -2  10   7        3.79        5.53      3.59 o 
  -1  10   7       16.11       18.70      4.79 o 
   0  10   7       20.55       30.44      5.57 o 
   1  10   7        0.85        0.50      3.30 o 
   2  10   7        3.19        1.05      2.40 o 
   3  10   7        0.11       -2.24      1.89 o 
   4  10   7        0.14       -0.61      2.27 o 
   5  10   7        1.75        2.91      3.67 o 
   1  11   7        0.00        0.21      3.55 o 
   2  11   7        0.00        1.42      3.94 o 
   3  11   7       19.93       21.90      3.63 o 
   4  11   7       31.44       31.82      4.53 o 
  -3  -8   8        3.73        4.91      5.36 o 
  -2  -8   8        0.80       -1.18      1.98 o 
  -1  -8   8       17.26        9.45      4.21 o 
   0  -8   8       10.89       15.73      4.62 o 
   1  -8   8        0.55        1.14      3.12 o 
   2  -8   8        0.46       -3.75      2.50 o 
  -4  -7   8        0.96        1.54      2.67 o 
  -3  -7   8        0.62        0.60      2.11 o 
  -2  -7   8        2.06        0.90      2.16 o 
  -1  -7   8       12.68       13.63      2.85 o 
   0  -7   8        0.46       -3.81      2.54 o 
   1  -7   8        0.85        4.31      2.95 o 
   2  -7   8        0.27       -2.00      2.60 o 
   3  -7   8        5.94       10.59      3.69 o 
  -5  -6   8        2.44        4.99      4.50 o 
  -4  -6   8        0.32        2.62      3.38 o 
  -3  -6   8        0.80        2.68      2.25 o 
  -2  -6   8      128.50      110.27      6.90 o 
  -1  -6   8        7.38        3.51      2.05 o 
   0  -6   8        3.79        5.10      2.97 o 
   1  -6   8        2.51        0.83      2.79 o 
   2  -6   8      119.80      116.89      7.76 o 
   3  -6   8       83.66       87.19      6.85 o 
   4  -6   8        3.51        3.36      3.61 o 
  -5  -5   8        3.56       -1.03      3.26 o 
  -4  -5   8       15.37       22.31      5.08 o 
  -3  -5   8       43.68       42.02      4.13 o 
  -2  -5   8      135.51      110.54      8.16 o 
  -1  -5   8        2.33        0.31      1.62 o 
   0  -5   8       39.87       37.07      2.73 o 
   1  -5   8       18.06       15.52      4.00 o 
   2  -5   8      113.74      120.93      7.53 o 
   3  -5   8       20.88       27.34      4.68 o 
   4  -5   8        0.23       -1.84      2.68 o 
   5  -5   8        0.13       -0.91      3.20 o 
  -5  -4   8        0.57       -1.63      3.03 o 
  -4  -4   8        9.23        9.35      3.69 o 
  -3  -4   8       45.02       43.09      3.18 o 
  -2  -4   8        0.00       -1.79      1.38 o 
  -1  -4   8        0.19        1.31      1.57 o 
   0  -4   8       55.17       47.15      2.86 o 
   1  -4   8      237.28      222.68      6.87 o 
   2  -4   8      201.06      203.85     10.19 o 
   3  -4   8       11.94       11.25      3.67 o 
   4  -4   8        0.23       -1.11      2.46 o 
   5  -4   8        0.20       -0.12      2.83 o 
   6  -4   8       22.00       28.03      5.96 o 
  -6  -3   8        0.99       -1.92      3.67 o 
  -5  -3   8        0.06       -2.17      2.70 o 
  -4  -3   8       55.70       54.21      5.22 o 
  -3  -3   8       40.17       33.95      3.90 o 
  -2  -3   8       17.26       18.63      2.45 o 
  -1  -3   8        8.38        3.98      1.72 o 
   0  -3   8       17.07       16.90      2.18 o 
   1  -3   8      121.48      119.54      4.38 o 
   2  -3   8       18.31       20.68      3.53 o 
   3  -3   8        2.61        0.21      2.58 o 
   4  -3   8        3.84        1.71      2.35 o 
   5  -3   8        6.77        5.45      3.22 o 
   6  -3   8        1.47        2.56      3.22 o 
  -6  -2   8        0.03       -1.42      3.16 o 
  -5  -2   8       23.11       23.84      4.97 o 
  -4  -2   8       39.91       41.34      5.41 o 
  -3  -2   8        6.24        8.32      2.74 o 
  -2  -2   8       65.58       61.99      3.06 o 
  -1  -2   8       21.73       21.37      2.34 o 
   0  -2   8        0.54        2.08      1.42 o 
   1  -2   8       36.07       33.25      2.14 o 
   2  -2   8       23.23       24.62      3.01 o 
   3  -2   8        2.11        4.11      2.33 o 
   4  -2   8       32.26       37.68      4.23 o 
   5  -2   8       16.27        9.64      3.53 o 
   6  -2   8        8.74        8.11      3.47 o 
   7  -2   8       10.60       10.77      4.27 o 
  -6  -1   8        2.43        0.97      3.12 o 
  -5  -1   8       17.57       20.51      4.50 o 
  -4  -1   8        6.04        5.96      2.85 o 
  -3  -1   8       64.73       57.27      4.58 o 
  -2  -1   8       95.26      101.56      5.94 o 
  -1  -1   8       29.95       25.38      1.82 o 
   0  -1   8       10.27       10.28      1.55 o 
   1  -1   8       62.48       63.15      2.87 o 
   2  -1   8        5.18        5.52      1.34 o 
   3  -1   8       11.88       11.83      1.79 o 
   4  -1   8       46.61       39.54      4.07 o 
   5  -1   8       22.37       25.12      4.46 o 
   6  -1   8        0.10       -3.47      2.31 o 
   7  -1   8       11.47        5.18      3.88 o 
  -6   0   8        0.23       -3.01      2.70 o 
  -5   0   8        5.56        4.44      3.12 o 
  -4   0   8       41.23       33.21      3.82 o 
  -3   0   8       53.09       51.74      4.40 o 
  -2   0   8       26.30       28.54      3.67 o 
  -1   0   8      195.72      176.33     13.62 o 
   0   0   8        0.09        1.28      0.85 o 
   1   0   8       30.64       27.35      1.81 o 
   2   0   8       80.35       80.51      3.31 o 
   3   0   8       68.51       74.69      5.48 o 
   4   0   8       41.12       34.64      2.75 o 
   5   0   8       12.67       12.30      3.47 o 
   6   0   8       21.17       21.57      4.83 o 
   7   0   8        3.93        5.20      3.57 o 
  -6   1   8        2.07        0.60      3.12 o 
  -5   1   8        3.95        4.07      3.12 o 
  -4   1   8        0.00       -1.94      1.84 o 
  -3   1   8       45.17       45.03      4.07 o 
  -2   1   8       45.12       38.36      3.51 o 
  -1   1   8        4.79        1.01      1.63 o 
   0   1   8        5.86        6.06      1.12 o 
   1   1   8      179.90      192.52      5.88 o 
   2   1   8      236.43      251.93      7.26 o 
   3   1   8      148.01      154.20      5.33 o 
   4   1   8       23.05       22.45      2.64 o 
   5   1   8        1.66       -0.35      2.13 o 
   6   1   8      108.77       96.19      7.37 o 
   7   1   8        2.07        0.00      3.10 o 
  -5   2   8        1.60        0.93      2.91 o 
  -4   2   8       15.97       18.00      3.84 o 
  -3   2   8       86.12       85.05      5.51 o 
  -2   2   8       85.83       86.06      5.35 o 
  -1   2   8        0.66       -0.83      1.55 o 
   0   2   8        2.43        2.59      0.92 o 
   1   2   8      235.53      214.12      6.29 o 
   2   2   8       15.61       15.54      1.97 o 
   3   2   8        2.78        0.75      2.04 o 
   4   2   8        2.55        4.10      1.63 o 
   5   2   8      255.78      282.27      9.15 o 
   6   2   8       41.46       44.45      5.18 o 
   7   2   8        0.55       -0.99      3.16 o 
  -5   3   8        3.48        0.12      2.89 o 
  -4   3   8       23.53       25.12      4.25 o 
  -3   3   8       15.54       15.60      3.63 o 
  -2   3   8       11.38       15.00      3.16 o 
  -1   3   8        6.12        5.12      2.13 o 
   0   3   8       22.64       24.13      2.91 o 
   1   3   8      680.17      737.42     17.66 o 
   2   3   8       40.81       45.61      2.64 o 
   3   3   8      196.61      219.32      7.14 o 
   4   3   8       28.21       36.70      3.49 o 
   5   3   8      982.26     1086.67     26.90 o 
   6   3   8       12.51        6.73      3.62 o 
   7   3   8        2.26       -0.60      3.03 o 
  -5   4   8        2.64       -0.76      4.15 o 
  -4   4   8       17.08       15.11      5.03 o 
  -3   4   8        3.34        0.50      2.35 o 
  -2   4   8        1.66       -0.27      2.08 o 
  -1   4   8        8.32       15.35      3.14 o 
   0   4   8       35.47       33.18      3.22 o 
   1   4   8        3.26        3.82      2.00 o 
   2   4   8       52.63       50.07      2.83 o 
   3   4   8       49.20       47.96      3.04 o 
   4   4   8       51.50       52.86      3.46 o 
   5   4   8       37.58       45.37      4.98 o 
   6   4   8        2.09       -0.02      1.70 o 
   7   4   8        0.29       -2.62      3.12 o 
  -5   5   8        5.48       -0.39      3.65 o 
  -4   5   8        0.62       -2.62      2.87 o 
  -3   5   8        1.35       -1.61      1.63 o 
  -2   5   8        1.66        1.02      1.67 o 
  -1   5   8       32.59       28.50      2.23 o 
   0   5   8      411.41      408.23     10.77 o 
   1   5   8       26.44       27.45      1.60 o 
   2   5   8        1.70       -0.37      1.53 o 
   3   5   8        5.38        5.12      1.73 o 
   4   5   8      745.85      761.50     19.77 o 
   5   5   8        1.58       -0.31      1.75 o 
   6   5   8        2.31        1.21      1.95 o 
   7   5   8       13.00       20.12      5.39 o 
  -4   6   8        0.00        0.99      3.55 o 
  -3   6   8        0.00       -0.35      2.13 o 
  -2   6   8       10.43        9.64      2.26 o 
  -1   6   8        6.03        6.47      1.96 o 
   0   6   8       13.47        9.37      4.60 o 
   1   6   8        8.70        8.42      1.33 o 
   2   6   8        2.70        2.78      1.42 o 
   3   6   8       16.54       16.61      3.05 o 
   4   6   8        1.23       -1.48      1.85 o 
   5   6   8       24.43       26.41      7.96 o 
   6   6   8        1.09        0.17      2.03 o 
   7   6   8        0.13       -0.31      2.85 o 
  -4   7   8        0.03       -1.20      3.05 o 
  -3   7   8        0.00       -0.54      2.81 o 
  -2   7   8        1.36        0.50      1.77 o 
  -1   7   8        0.15       -0.70      2.31 o 
   0   7   8       57.50       58.99      3.30 o 
   1   7   8       10.33        7.41      2.79 o 
   2   7   8       69.81       57.17      3.38 o 
   3   7   8       43.90       41.30      3.45 o 
   4   7   8        0.60       -1.58      1.86 o 
   5   7   8       25.41       23.24      3.43 o 
   6   7   8       29.78       27.76      3.56 o 
   7   7   8        0.00       -0.68      1.32 o 
  -3   8   8        0.02       -0.56      3.10 o 
  -2   8   8        0.13        1.77      3.10 o 
  -1   8   8        1.07        0.48      1.84 o 
   0   8   8       24.99       34.09      3.47 o 
   1   8   8        6.04        3.69      2.87 o 
   2   8   8        0.02       -1.49      1.97 o 
   3   8   8        1.84       -1.50      1.74 o 
   4   8   8       19.48       25.81      3.78 o 
   5   8   8        2.26        1.59      2.24 o 
   6   8   8        3.83        2.92      2.17 o 
  -2   9   8        0.08       -3.84      2.60 o 
  -1   9   8        0.78       -1.98      2.60 o 
   0   9   8        6.19        6.27      3.26 o 
   1   9   8       21.08       27.84      5.45 o 
   2   9   8        1.85        0.54      1.70 o 
   3   9   8        0.58       -1.43      1.73 o 
   4   9   8       35.18       36.00      6.02 o 
   5   9   8        0.44       -1.42      2.32 o 
   6   9   8        2.08        0.52      3.55 o 
  -1  10   8        2.84        6.85      3.74 o 
   0  10   8       17.26       29.90      5.80 o 
   1  10   8        0.71       -4.40      2.93 o 
   2  10   8       10.96       14.53      4.58 o 
   3  10   8        3.55        3.40      2.38 o 
   4  10   8        0.03       -1.15      2.29 o 
   5  10   8        0.39       -0.25      2.39 o 
   1  11   8        0.02       -1.22      3.76 o 
   2  11   8        1.18        1.61      3.59 o 
   3  11   8       16.89       23.54      3.87 o 
  -2  -8   9        1.45        1.44      3.88 o 
  -1  -8   9       12.97        9.99      4.00 o 
   0  -8   9        3.33        0.80      2.95 o 
   1  -8   9        4.72        1.94      3.38 o 
  -3  -7   9        0.65        0.82      3.15 o 
  -2  -7   9        0.58       -2.12      2.65 o 
  -1  -7   9       17.08       23.44      5.20 o 
   0  -7   9        3.82        0.06      3.26 o 
   1  -7   9        0.00       -0.41      2.97 o 
   2  -7   9        0.03       -1.32      2.60 o 
   3  -7   9        6.86        4.66      3.53 o 
  -4  -6   9       10.55        7.68      3.96 o 
  -3  -6   9        0.00       -2.39      2.54 o 
  -2  -6   9        7.19        4.95      2.18 o 
  -1  -6   9        0.60        2.42      1.93 o 
   0  -6   9        8.78       14.40      4.11 o 
   1  -6   9       15.10       16.12      3.98 o 
   2  -6   9       27.65       26.54      4.97 o 
   3  -6   9       21.07       16.74      4.66 o 
   4  -6   9        0.26       -0.12      2.99 o 
  -4  -5   9        0.13       -1.24      2.74 o 
  -3  -5   9        5.44       11.78      3.63 o 
  -2  -5   9       42.07       40.16      4.00 o 
  -1  -5   9        0.01       -1.03      1.72 o 
   0  -5   9       32.65       28.29      3.21 o 
   1  -5   9       32.54       39.48      5.39 o 
   2  -5   9       99.25       97.06      6.93 o 
   3  -5   9        6.87        7.82      3.80 o 
   4  -5   9        0.16        1.80      3.14 o 
   5  -5   9        3.48        3.34      3.47 o 
  -5  -4   9        0.07       -0.89      2.83 o 
  -4  -4   9        1.71        2.29      2.79 o 
  -3  -4   9       70.06       54.81      5.18 o 
  -2  -4   9       47.74       43.36      3.06 o 
  -1  -4   9       30.35       34.07      3.33 o 
   0  -4   9       23.30       19.99      4.32 o 
   1  -4   9      104.76       96.69      7.20 o 
   2  -4   9      252.03      258.40     12.26 o 
   3  -4   9        5.11        6.56      3.07 o 
   4  -4   9        0.08        0.06      2.93 o 
   5  -4   9        3.15        5.43      3.84 o 
  -5  -3   9        0.10       -3.32      2.29 o 
  -4  -3   9        0.00       -2.02      2.46 o 
  -3  -3   9      177.61      166.89      9.06 o 
  -2  -3   9        0.05        0.21      1.79 o 
  -1  -3   9        9.76       12.91      2.17 o 
   0  -3   9       25.89       27.24      4.23 o 
   1  -3   9      420.08      423.47     11.33 o 
   2  -3   9        8.37        9.08      3.59 o 
   3  -3   9        1.08       -3.16      2.10 o 
   4  -3   9       22.70       27.26      4.85 o 
   5  -3   9        0.55        0.19      3.10 o 
   6  -3   9        2.40        1.71      3.36 o 
  -5  -2   9        0.93       -1.53      2.64 o 
  -4  -2   9       28.05       29.10      4.97 o 
  -3  -2   9       11.48       13.08      3.67 o 
  -2  -2   9       48.43       42.70      4.09 o 
  -1  -2   9        9.84        7.14      1.78 o 
   0  -2   9       44.01       42.53      2.55 o 
   1  -2   9      324.85      325.95      9.10 o 
   2  -2   9        3.13        1.39      1.39 o 
   3  -2   9       31.99       35.00      3.96 o 
   4  -2   9        0.67        1.86      2.21 o 
   5  -2   9       13.82       15.58      4.11 o 
   6  -2   9        5.24       -0.06      3.12 o 
  -5  -1   9       26.08       29.04      5.61 o 
  -4  -1   9       65.60       61.97      5.43 o 
  -3  -1   9       63.14       63.93      5.06 o 
  -2  -1   9      204.08      200.74      9.49 o 
  -1  -1   9        6.75        5.24      1.58 o 
   0  -1   9       27.42       22.79      3.47 o 
   1  -1   9        1.20        3.57      1.30 o 
   2  -1   9       48.53       45.06      2.53 o 
   3  -1   9        7.91        7.02      1.78 o 
   4  -1   9       26.23       29.68      4.71 o 
   5  -1   9        0.01        1.82      2.64 o 
   6  -1   9        0.54       -1.22      2.39 o 
   7  -1   9        0.32       -3.01      3.18 o 
  -5   0   9       14.92       15.11      4.13 o 
  -4   0   9        7.49        7.68      3.20 o 
  -3   0   9      192.83      184.21      9.14 o 
  -2   0   9        7.92        6.95      2.41 o 
  -1   0   9        1.44       -1.63      1.34 o 
   0   0   9       47.02       40.54      3.57 o 
   1   0   9       70.50       69.55      3.05 o 
   2   0   9       26.94       26.89      2.01 o 
   3   0   9      114.30      116.67      4.78 o 
   4   0   9        4.40        0.08      1.88 o 
   5   0   9       31.75       40.08      5.55 o 
   6   0   9       13.44       11.87      4.07 o 
   7   0   9        3.15        2.81      3.36 o 
  -5   1   9        6.24        6.62      3.32 o 
  -4   1   9        0.58       -1.22      2.04 o 
  -3   1   9        0.22       -0.47      2.13 o 
  -2   1   9      142.76      131.93      7.10 o 
  -1   1   9       10.48        7.82      2.41 o 
   0   1   9        0.27        0.15      0.90 o 
   1   1   9      279.99      294.26      8.17 o 
   2   1   9        6.01        4.35      1.77 o 
   3   1   9       67.66       75.75      3.61 o 
   4   1   9        4.84        3.61      1.66 o 
   5   1   9        0.91       -2.54      1.71 o 
   6   1   9       64.93       59.00      5.88 o 
   7   1   9        6.87        3.88      3.59 o 
  -5   2   9        1.06       -1.53      2.91 o 
  -4   2   9        6.98        6.42      3.03 o 
  -3   2   9       31.76       25.22      4.13 o 
  -2   2   9       14.20       15.87      3.38 o 
  -1   2   9       19.61       17.11      3.16 o 
   0   2   9       37.77       38.49      3.41 o 
   1   2   9       78.81       93.38      3.70 o 
   2   2   9       95.09       98.37      4.00 o 
   3   2   9       26.51       29.05      2.84 o 
   4   2   9       24.97       32.15      2.90 o 
   5   2   9       10.86       11.98      2.57 o 
   6   2   9        0.27       -3.84      2.56 o 
   7   2   9        0.32       -2.83      2.87 o 
  -5   3   9       10.83       12.36      4.15 o 
  -4   3   9       28.80       35.74      5.30 o 
  -3   3   9       11.47        7.08      3.03 o 
  -2   3   9        4.29        2.70      2.54 o 
  -1   3   9       26.26       31.51      3.36 o 
   0   3   9      119.86      141.65      7.16 o 
   1   3   9      187.78      204.23      8.21 o 
   2   3   9      116.54      113.20      4.48 o 
   3   3   9       19.62       20.94      2.57 o 
   4   3   9        9.45       10.83      2.44 o 
   5   3   9      217.01      229.15      8.31 o 
   6   3   9        0.74       -0.25      2.01 o 
   7   3   9        0.00        0.54      3.45 o 
  -5   4   9        2.35       -1.65      3.55 o 
  -4   4   9       14.79       14.18      4.42 o 
  -3   4   9        1.14        2.85      2.48 o 
  -2   4   9       32.92       41.36      5.10 o 
  -1   4   9        3.08        1.49      2.17 o 
   0   4   9       72.44       67.15      4.75 o 
   1   4   9        0.45       -1.24      0.83 o 
   2   4   9        0.61       -0.14      1.17 o 
   3   4   9        0.61       -1.69      1.13 o 
   4   4   9      335.55      360.52     11.09 o 
   5   4   9       79.43       87.05      4.80 o 
   6   4   9        4.52        2.82      2.18 o 
   7   4   9        0.12       -0.72      3.61 o 
  -4   5   9        0.45       -1.12      1.98 o 
  -3   5   9        1.25        0.74      1.88 o 
  -2   5   9        4.23        4.36      2.07 o 
  -1   5   9       48.50       51.69      3.11 o 
   0   5   9      217.00      230.94     13.39 o 
   1   5   9        3.77        0.43      1.43 o 
   2   5   9       49.03       48.22      2.90 o 
   3   5   9        3.76        3.66      1.76 o 
   4   5   9      858.14      904.87     23.08 o 
   5   5   9       75.10       73.37      4.44 o 
   6   5   9        0.43       -0.32      1.98 o 
   7   5   9       10.35       15.33      5.10 o 
  -4   6   9        0.71       -1.63      3.49 o 
  -3   6   9        0.18       -1.22      1.78 o 
  -2   6   9        0.17       -2.01      1.34 o 
  -1   6   9        1.14        1.58      1.63 o 
   0   6   9        0.01       -1.81      1.21 o 
   1   6   9        0.93        0.64      1.94 o 
   2   6   9       42.04       37.88      2.69 o 
   3   6   9      115.18      120.93      5.39 o 
   4   6   9        2.07        0.90      1.85 o 
   5   6   9        0.68        1.01      1.95 o 
   6   6   9        3.22        4.59      2.26 o 
   7   6   9       16.73       16.45      5.08 o 
  -3   7   9        0.70        0.97      3.26 o 
  -2   7   9        7.28        7.78      2.38 o 
  -1   7   9       75.85       74.41      4.00 o 
   0   7   9        0.58        0.54      1.57 o 
   1   7   9       11.15       14.80      3.57 o 
   2   7   9       31.61       27.42      3.09 o 
   3   7   9      367.65      418.94     12.48 o 
   4   7   9        1.37       -0.46      2.76 o 
   5   7   9       37.62       43.21      4.76 o 
   6   7   9       12.40       10.76      2.93 o 
   7   7   9        7.33        4.04      2.08 o 
  -3   8   9        0.62       -2.08      3.05 o 
  -2   8   9        6.61        3.96      3.14 o 
  -1   8   9        2.09       -0.95      1.63 o 
   0   8   9        3.19        5.84      2.93 o 
   1   8   9        4.34        2.77      3.01 o 
   2   8   9        4.33        5.84      3.24 o 
   3   8   9       10.46       12.97      2.75 o 
   4   8   9       26.58       35.75      4.33 o 
   5   8   9        4.00        1.82      2.49 o 
   6   8   9        0.56        1.62      2.25 o 
  -2   9   9        0.01       -3.16      2.95 o 
  -1   9   9        4.69        4.44      2.23 o 
   0   9   9        0.24        1.47      3.14 o 
   1   9   9        7.11        9.16      3.76 o 
   2   9   9        3.15        5.78      3.41 o 
   3   9   9        0.83        0.04      1.87 o 
   4   9   9       12.51       16.19      6.17 o 
   5   9   9       11.36       12.18      3.36 o 
   0  10   9        0.46       -3.16      2.93 o 
   1  10   9        0.41        1.07      3.53 o 
   2  10   9        4.26        3.84      3.74 o 
   3  10   9        6.06       15.31      5.12 o 
   4  10   9        1.06       -0.24      2.18 o 
   2  11   9        0.05        6.77      4.44 o 
  -2  -7  10        1.41        2.18      2.44 o 
  -1  -7  10        0.14       -0.56      2.99 o 
   0  -7  10        7.76        4.35      3.69 o 
   1  -7  10        0.62       -2.08      2.46 o 
   2  -7  10        5.19        7.59      3.84 o 
  -3  -6  10        0.10        0.23      2.97 o 
  -2  -6  10       15.85       11.13      2.65 o 
  -1  -6  10        6.55        6.69      2.43 o 
   0  -6  10       13.78        9.58      3.71 o 
   1  -6  10        0.63       -1.09      2.74 o 
   2  -6  10        2.79        2.60      3.22 o 
   3  -6  10        0.26       -1.71      2.89 o 
  -4  -5  10        2.77        1.14      3.16 o 
  -3  -5  10        0.21        0.04      2.44 o 
  -2  -5  10       29.51       30.42      3.55 o 
  -1  -5  10        0.78       -1.11      1.75 o 
   0  -5  10       43.59       42.48      3.42 o 
   1  -5  10       13.17        9.31      3.36 o 
   2  -5  10       18.34       22.70      4.44 o 
   3  -5  10        0.19        1.55      2.66 o 
   4  -5  10       11.22       13.06      4.25 o 
  -4  -4  10        0.47       -1.65      2.33 o 
  -3  -4  10        7.95        2.93      2.66 o 
  -2  -4  10        0.00       -1.77      2.25 o 
  -1  -4  10       11.65        4.91      2.22 o 
   0  -4  10        5.43        4.02      1.98 o 
   1  -4  10      102.80       92.66      6.54 o 
   2  -4  10      104.91       96.77      6.89 o 
   3  -4  10        7.29        6.89      3.65 o 
   4  -4  10        4.16        1.16      3.01 o 
   5  -4  10        0.43       -0.06      3.12 o 
  -5  -3  10        0.51       -0.89      2.95 o 
  -4  -3  10        0.04        0.25      2.60 o 
  -3  -3  10       54.40       42.93      5.70 o 
  -2  -3  10       22.89       16.10      3.82 o 
  -1  -3  10        0.03       -1.31      1.51 o 
   0  -3  10       57.56       58.54      3.30 o 
   1  -3  10      158.62      155.29      5.71 o 
   2  -3  10       98.04      106.55      7.16 o 
   3  -3  10        9.32        5.74      3.20 o 
   4  -3  10       11.64       11.08      3.90 o 
   5  -3  10        0.28        0.52      2.89 o 
   6  -3  10        2.65        6.09      3.86 o 
  -5  -2  10        0.00       -3.57      2.70 o 
  -4  -2  10       21.45       11.62      3.71 o 
  -3  -2  10        4.43        3.03      2.85 o 
  -2  -2  10       47.87       40.94      4.17 o 
  -1  -2  10        6.75        2.39      2.50 o 
   0  -2  10      427.11      432.82     11.67 o 
   1  -2  10      298.07      328.71      9.48 o 
   2  -2  10       60.26       57.08      3.18 o 
   3  -2  10        4.25        6.11      2.99 o 
   4  -2  10       25.01       22.82      4.44 o 
   5  -2  10       61.51       60.86      5.94 o 
   6  -2  10        7.55        5.22      3.61 o 
  -5  -1  10        0.41       -2.04      2.85 o 
  -4  -1  10       29.01       38.65      5.49 o 
  -3  -1  10       74.44       68.89      5.49 o 
  -2  -1  10       13.72       15.37      3.55 o 
  -1  -1  10        2.42       -0.45      2.19 o 
   0  -1  10      709.57      691.07     17.97 o 
   1  -1  10      191.53      189.14      6.19 o 
   2  -1  10       54.34       48.54      2.88 o 
   3  -1  10       46.36       38.80      4.13 o 
   4  -1  10        0.67        0.37      2.25 o 
   5  -1  10       24.34       34.18      5.49 o 
   6  -1  10        1.81       -0.45      2.74 o 
  -5   0  10        7.48        6.09      3.57 o 
  -4   0  10        0.96       -2.58      2.54 o 
  -3   0  10       21.77       24.56      4.38 o 
  -2   0  10       15.85       21.21      3.84 o 
  -1   0  10        0.86        3.47      2.46 o 
   0   0  10        0.49       -1.52      1.36 o 
   1   0  10       48.52       47.09      2.63 o 
   2   0  10        0.38       -1.44      0.96 o 
   3   0  10        0.13       -1.64      1.09 o 
   4   0  10       13.22        7.33      3.10 o 
   5   0  10        1.81        0.58      2.54 o 
   6   0  10        0.89       -1.84      2.66 o 
   7   0  10        7.75        4.75      3.92 o 
  -5   1  10        5.08        5.12      3.45 o 
  -4   1  10        7.86        4.11      2.99 o 
  -3   1  10       36.21       42.29      4.40 o 
  -2   1  10        6.01        4.27      2.66 o 
  -1   1  10        6.67        7.26      2.70 o 
   0   1  10        2.07        1.67      2.06 o 
   1   1  10       16.65       16.46      2.06 o 
   2   1  10       18.18       19.86      4.51 o 
   3   1  10       25.68       30.23      2.89 o 
   4   1  10        0.44       -0.71      1.59 o 
   5   1  10        0.07       -2.50      2.35 o 
   6   1  10        1.31       -0.52      2.62 o 
   7   1  10        0.97        0.41      3.10 o 
  -5   2  10        5.82        3.24      3.59 o 
  -4   2  10        3.46        1.14      2.81 o 
  -3   2  10       39.65       42.72      4.33 o 
  -2   2  10       12.22       14.07      3.53 o 
  -1   2  10        9.24       11.29      3.03 o 
   0   2  10       31.99       26.79      3.90 o 
   1   2  10        0.01       -0.95      0.98 o 
   2   2  10       25.70       29.75      2.54 o 
   3   2  10        7.49        4.55      1.83 o 
   4   2  10       24.75       20.61      4.64 o 
   5   2  10       26.01       31.73      3.66 o 
   6   2  10       17.02       14.71      4.44 o 
   7   2  10       12.75        9.60      4.25 o 
  -5   3  10        0.32       -4.40      2.93 o 
  -4   3  10        2.32       -0.06      2.91 o 
  -3   3  10       15.15       17.77      4.00 o 
  -2   3  10       31.63       42.68      5.16 o 
  -1   3  10        4.02        4.11      2.35 o 
   0   3  10       62.14       63.19      4.71 o 
   1   3  10        9.71        7.82      2.60 o 
   2   3  10       55.60       56.32      3.77 o 
   3   3  10        2.83        1.74      1.49 o 
   4   3  10       23.63       26.07      3.21 o 
   5   3  10       85.69       85.46      6.65 o 
   6   3  10        7.40       11.06      4.21 o 
   7   3  10       31.78       33.31      6.73 o 
  -4   4  10        0.15       -4.24      2.83 o 
  -3   4  10        3.95        5.14      3.47 o 
  -2   4  10        2.68        1.20      2.41 o 
  -1   4  10        0.01       -2.29      1.84 o 
   0   4  10       11.64       11.04      2.97 o 
   1   4  10        9.19       10.24      2.81 o 
   2   4  10       13.73       16.73      2.33 o 
   3   4  10       19.18       22.62      2.99 o 
   4   4  10       45.26       50.01      3.62 o 
   5   4  10        0.05        0.32      1.97 o 
   6   4  10        9.14        6.50      2.76 o 
   7   4  10       32.45       37.97      7.04 o 
  -4   5  10        3.83        1.07      2.44 o 
  -3   5  10        0.09       -1.36      1.87 o 
  -2   5  10        0.46       -1.88      2.29 o 
  -1   5  10       11.76       12.88      3.43 o 
   0   5  10      111.30      118.54      7.02 o 
   1   5  10        2.91        2.29      2.04 o 
   2   5  10       15.03       19.00      3.91 o 
   3   5  10        1.13       -0.16      1.58 o 
   4   5  10      236.76      253.95      8.93 o 
   5   5  10        6.07        5.22      2.35 o 
   6   5  10        1.01        1.83      2.32 o 
   7   5  10       13.62       22.41      3.79 o 
  -4   6  10        1.36        1.11      4.11 o 
  -3   6  10        0.79        0.25      2.00 o 
  -2   6  10        3.02        0.14      2.08 o 
  -1   6  10        0.78        0.66      1.72 o 
   0   6  10        0.43        1.08      1.50 o 
   1   6  10        1.46       -1.36      2.17 o 
   2   6  10        0.14       -0.06      1.86 o 
   3   6  10      160.18      161.75      9.47 o 
   4   6  10       73.98       72.80      4.43 o 
   5   6  10       12.05       12.14      2.99 o 
   6   6  10        2.42        0.70      2.28 o 
   7   6  10       66.25       75.22      5.15 o 
  -3   7  10        0.11       -2.52      2.72 o 
  -2   7  10        9.21        8.96      4.07 o 
  -1   7  10       60.56       59.20      3.66 o 
   0   7  10        1.03        0.72      2.62 o 
   1   7  10       13.22       14.26      3.53 o 
   2   7  10        5.05        3.63      2.81 o 
   3   7  10      403.32      437.01     13.03 o 
   4   7  10       73.68       69.13      4.44 o 
   5   7  10        7.28        4.31      2.32 o 
   6   7  10        2.98        1.51      3.51 o 
  -2   8  10        0.45       -0.12      2.16 o 
  -1   8  10        0.69       -0.73      1.93 o 
   0   8  10        0.01       -2.23      2.35 o 
   1   8  10        5.96       10.15      3.59 o 
   2   8  10       41.80       50.56      6.67 o 
   3   8  10        0.26        1.46      2.02 o 
   4   8  10        6.50        4.13      2.27 o 
   5   8  10        0.26       -2.86      1.97 o 
   6   8  10       13.48       18.16      3.32 o 
  -1   9  10        0.68       -2.29      2.85 o 
   0   9  10        3.44        4.99      3.57 o 
   1   9  10        7.90       11.00      4.09 o 
   2   9  10      102.86      105.74      8.36 o 
   3   9  10        0.10       -0.74      2.91 o 
   4   9  10       15.50       13.94      3.36 o 
   5   9  10        3.41        2.43      2.67 o 
   0  10  10        0.04       -0.27      3.18 o 
   1  10  10        0.32       -1.80      3.34 o 
   2  10  10        3.03        3.32      3.98 o 
   3  10  10        0.56       -4.42      2.99 o 
   4  10  10        4.83        3.81      2.63 o 
  -2  -6  11        1.78        2.72      3.12 o 
  -1  -6  11        3.93        0.25      2.19 o 
   0  -6  11        0.08        0.41      3.07 o 
   1  -6  11        6.20        7.80      3.84 o 
   2  -6  11        3.91       -0.12      2.99 o 
  -3  -5  11        3.99        8.54      3.69 o 
  -2  -5  11        0.66        1.96      2.81 o 
  -1  -5  11        0.87       -0.53      1.86 o 
   0  -5  11        0.34       -0.21      2.54 o 
   1  -5  11        0.23       -2.99      2.39 o 
   2  -5  11        8.90        5.98      3.43 o 
   3  -5  11        9.52        7.66      3.96 o 
   4  -5  11        8.88       12.30      4.13 o 
  -4  -4  11        0.25       -0.72      2.97 o 
  -3  -4  11       29.38       26.06      5.04 o 
  -2  -4  11       22.69       26.58      4.99 o 
  -1  -4  11       33.69       37.68      3.83 o 
   0  -4  11       17.07       24.06      3.08 o 
   1  -4  11       25.72       40.72      5.49 o 
   2  -4  11       10.21       15.66      4.40 o 
   3  -4  11        6.06       14.49      4.46 o 
   4  -4  11       12.09       17.11      4.66 o 
  -4  -3  11        1.43        1.24      3.18 o 
  -3  -3  11        0.70       -1.51      2.29 o 
  -2  -3  11        1.42       -0.91      2.37 o 
  -1  -3  11        4.02        6.50      3.10 o 
   0  -3  11        0.64        0.48      1.56 o 
   1  -3  11        1.68        1.95      1.65 o 
   2  -3  11        8.50        7.49      3.20 o 
   3  -3  11       11.52       13.93      4.04 o 
   4  -3  11        0.66        4.87      3.41 o 
   5  -3  11        1.09        3.61      3.32 o 
  -4  -2  11       25.78       24.39      4.81 o 
  -3  -2  11        0.27       -2.82      1.88 o 
  -2  -2  11        5.33        3.63      2.81 o 
  -1  -2  11       11.22        7.90      3.14 o 
   0  -2  11      194.54      185.70      6.41 o 
   1  -2  11       91.74       96.31      4.34 o 
   2  -2  11       11.49       11.64      2.71 o 
   3  -2  11       47.23       42.68      4.54 o 
   4  -2  11       22.48       23.92      4.79 o 
   5  -2  11       30.69       39.46      6.29 o 
   6  -2  11        2.50        1.01      3.41 o 
  -4  -1  11       36.38       35.78      5.47 o 
  -3  -1  11        0.03       -0.54      2.33 o 
  -2  -1  11        0.04       -2.58      2.15 o 
  -1  -1  11       22.73       30.42      4.68 o 
   0  -1  11        6.00        5.80      2.85 o 
   1  -1  11       65.69       65.17      3.51 o 
   2  -1  11       53.95       50.52      3.11 o 
   3  -1  11       29.15       29.35      4.71 o 
   4  -1  11        0.01       -0.95      2.37 o 
   5  -1  11        6.40        6.07      3.36 o 
   6  -1  11        1.45       -0.19      2.95 o 
  -4   0  11        8.63       11.25      3.67 o 
  -3   0  11        2.15        0.12      2.29 o 
  -2   0  11       11.80        9.16      3.41 o 
  -1   0  11      682.24      708.88     25.42 o 
   0   0  11      497.53      551.11     20.51 o 
   1   0  11       10.00       10.21      2.79 o 
   2   0  11       16.54       17.50      4.18 o 
   3   0  11       88.46       82.84      4.03 o 
   4   0  11       59.14       52.01      5.01 o 
   5   0  11        5.60        1.63      2.72 o 
   6   0  11        1.23        0.74      3.30 o 
  -4   1  11        1.25       -2.72      2.50 o 
  -3   1  11        5.83        4.73      3.01 o 
  -2   1  11        5.06        1.47      2.74 o 
  -1   1  11      360.82      376.01     15.44 o 
   0   1  11       74.71       61.93      5.22 o 
   1   1  11       59.48       46.23      2.85 o 
   2   1  11        1.95       -0.71      1.26 o 
   3   1  11        4.49        3.39      1.69 o 
   4   1  11       10.24        5.97      2.05 o 
   5   1  11        2.46        1.73      2.87 o 
   6   1  11        0.10       -3.30      2.46 o 
  -4   2  11        0.90       -1.90      2.62 o 
  -3   2  11        0.28       -3.13      2.08 o 
  -2   2  11       11.62        9.18      3.57 o 
  -1   2  11       18.41       21.05      3.92 o 
   0   2  11        2.94        0.10      2.04 o 
   1   2  11       12.79       10.13      3.20 o 
   2   2  11        2.47       -1.60      1.57 o 
   3   2  11       27.12       31.86      3.26 o 
   4   2  11        3.85        0.67      1.61 o 
   5   2  11        3.39        0.06      2.83 o 
   6   2  11       11.98       14.10      4.52 o 
   7   2  11        5.34        6.42      4.23 o 
  -4   3  11        0.37       -3.36      2.89 o 
  -3   3  11        0.01       -3.90      2.60 o 
  -2   3  11       45.39       43.81      4.62 o 
  -1   3  11       34.48       37.00      4.89 o 
   0   3  11       38.18       29.86      4.50 o 
   1   3  11       10.87       11.60      3.14 o 
   2   3  11       10.31        9.21      3.25 o 
   3   3  11        0.80        0.09      1.58 o 
   4   3  11        0.29       -1.99      1.52 o 
   5   3  11        4.20        2.23      2.15 o 
   6   3  11        0.48       -3.53      2.48 o 
   7   3  11        2.03        1.30      3.74 o 
  -4   4  11        3.17        3.47      3.71 o 
  -3   4  11        2.97        4.46      3.12 o 
  -2   4  11        0.50        4.50      2.72 o 
  -1   4  11        0.92       -0.39      2.48 o 
   0   4  11        9.75       10.67      3.14 o 
   1   4  11       16.42       16.88      3.65 o 
   2   4  11        0.02       -2.45      1.63 o 
   3   4  11        4.95        4.04      1.91 o 
   4   4  11       22.57       26.49      3.51 o 
   5   4  11       10.66       10.73      2.80 o 
   6   4  11       24.27       30.06      4.48 o 
   7   4  11        2.48       -1.80      3.14 o 
  -4   5  11        8.05       10.02      3.19 o 
  -3   5  11        0.44       -1.82      2.95 o 
  -2   5  11        1.78        0.04      2.74 o 
  -1   5  11       11.81       10.03      3.32 o 
   0   5  11        0.44        0.66      2.04 o 
   1   5  11        7.98        4.42      2.66 o 
   2   5  11        2.26        0.83      2.33 o 
   3   5  11       12.85       11.95      3.64 o 
   4   5  11       88.21       94.23      5.63 o 
   5   5  11        3.72        3.01      2.21 o 
   6   5  11       21.75       30.34      6.19 o 
  -3   6  11        0.07       -2.14      2.00 o 
  -2   6  11        0.20       -2.62      1.75 o 
  -1   6  11        5.71        1.64      1.97 o 
   0   6  11        1.28       -0.37      2.29 o 
   1   6  11        0.85       -2.54      1.69 o 
   2   6  11        0.51       -1.63      1.86 o 
   3   6  11       64.67       64.74      7.06 o 
   4   6  11        6.45        7.36      3.16 o 
   5   6  11        0.53       -0.51      1.85 o 
   6   6  11       41.00       49.93      5.13 o 
  -3   7  11        0.01       -0.58      3.51 o 
  -2   7  11       11.54       15.91      4.42 o 
  -1   7  11       14.20       17.92      3.05 o 
   0   7  11        1.87       -0.80      2.21 o 
   1   7  11        4.43        1.16      2.25 o 
   2   7  11        9.12        8.54      3.41 o 
   3   7  11      179.07      180.12     10.63 o 
   4   7  11        2.82        2.88      2.26 o 
   5   7  11        0.36       -0.10      2.93 o 
   6   7  11       20.20       27.51      8.79 o 
  -2   8  11        0.38       -1.98      2.11 o 
  -1   8  11        0.03        1.55      3.01 o 
   0   8  11        0.14       -2.81      2.39 o 
   1   8  11        1.11       -2.06      2.37 o 
   2   8  11       51.29       62.39      6.05 o 
   3   8  11       46.13       50.89      7.16 o 
   4   8  11        6.29        7.70      2.85 o 
   5   8  11        1.40       -0.48      2.13 o 
  -1   9  11        0.81        1.30      3.53 o 
   0   9  11        0.26        0.74      3.10 o 
   1   9  11        9.10        9.39      3.71 o 
   2   9  11      152.40      149.39     10.11 o 
   3   9  11       21.97       23.71      5.61 o 
   4   9  11        1.05        0.12      3.32 o 
   5   9  11        4.84       11.59      3.41 o 
   1  10  11        3.38        1.80      3.80 o 
   2  10  11        0.13       -0.64      4.15 o 
   3  10  11        0.65       -1.49      3.28 o 
   0  -6  12        6.60        9.14      4.11 o 
   1  -6  12        7.78        4.79      3.34 o 
  -2  -5  12        0.28       -2.19      2.62 o 
  -1  -5  12        1.68       -2.46      2.29 o 
   0  -5  12        6.74        8.63      3.61 o 
   1  -5  12        0.27        0.68      2.83 o 
   2  -5  12        4.04        9.00      4.23 o 
   3  -5  12        1.81        2.17      3.57 o 
  -3  -4  12        0.17       -2.93      2.60 o 
  -2  -4  12        2.83        2.15      2.95 o 
  -1  -4  12        4.26        3.28      2.89 o 
   0  -4  12       15.83       19.48      3.61 o 
   1  -4  12       21.82       28.73      5.01 o 
   2  -4  12        0.37        0.74      2.60 o 
   3  -4  12       43.65       51.18      6.79 o 
   4  -4  12        0.10       -0.21      3.14 o 
  -3  -3  12        1.31       -2.52      2.58 o 
  -2  -3  12        6.73        5.92      3.30 o 
  -1  -3  12        0.01       -1.38      2.35 o 
   0  -3  12        2.74       -0.93      2.48 o 
   1  -3  12       37.99       49.21      4.51 o 
   2  -3  12        0.12        0.41      2.81 o 
   3  -3  12       11.17       19.98      4.50 o 
   4  -3  12        6.41        3.88      3.41 o 
  -4  -2  12        7.21        2.72      3.10 o 
  -3  -2  12        0.37        1.05      2.74 o 
  -2  -2  12       25.46       33.16      4.97 o 
  -1  -2  12       50.80       50.66      4.87 o 
   0  -2  12       55.88       54.79      5.04 o 
   1  -2  12       46.10       43.17      3.98 o 
   2  -2  12       59.32       69.28      5.55 o 
   3  -2  12       38.01       43.50      5.90 o 
   4  -2  12        0.14        0.85      2.95 o 
   5  -2  12        4.47        2.91      3.14 o 
  -4  -1  12        2.28       -3.67      2.50 o 
  -3  -1  12        0.43       -3.19      2.13 o 
  -2  -1  12       12.36       12.11      3.67 o 
  -1  -1  12        1.30        1.07      2.68 o 
   0  -1  12      148.54      144.81      8.32 o 
   1  -1  12        0.03       -0.71      1.47 o 
   2  -1  12       49.32       45.64      3.04 o 
   3  -1  12        0.50        2.23      2.25 o 
   4  -1  12        1.99        2.08      3.16 o 
   5  -1  12        0.81        3.57      3.30 o 
  -4   0  12        2.10        0.21      2.97 o 
  -3   0  12        1.36       -0.95      2.48 o 
  -2   0  12        1.50        0.19      2.37 o 
  -1   0  12       40.11       40.94      4.50 o 
   0   0  12      158.96      140.99      8.17 o 
   1   0  12       34.38       40.51      5.01 o 
   2   0  12      153.94      141.83      5.51 o 
   3   0  12       28.41       34.48      3.35 o 
   4   0  12      203.67      168.73      9.70 o 
   5   0  12        4.71        1.90      2.68 o 
   6   0  12        1.08        0.74      3.43 o 
  -4   1  12        2.09        2.48      3.05 o 
  -3   1  12        0.04       -3.34      2.23 o 
  -2   1  12       23.97       25.51      4.71 o 
  -1   1  12       83.30       78.73      6.13 o 
   0   1  12       20.13       15.68      3.94 o 
   1   1  12       68.11       63.54      5.12 o 
   2   1  12      156.93      141.92      7.08 o 
   3   1  12       43.53       43.35      3.04 o 
   4   1  12       33.07       34.77      5.32 o 
   5   1  12        0.54       -0.91      2.66 o 
   6   1  12        0.67       -0.06      2.97 o 
  -4   2  12        0.63       -3.51      2.64 o 
  -3   2  12        1.07       -2.74      2.85 o 
  -2   2  12       55.80       50.04      4.99 o 
  -1   2  12      264.69      291.21     13.19 o 
   0   2  12        0.45       -2.08      2.58 o 
   1   2  12       15.44       17.25      3.90 o 
   2   2  12       26.04       22.77      2.83 o 
   3   2  12       72.70       64.47      3.76 o 
   4   2  12        0.06       -2.25      1.63 o 
   5   2  12        0.03       -3.59      2.39 o 
   6   2  12        0.13       -3.53      2.50 o 
  -4   3  12        1.05       -3.96      2.74 o 
  -3   3  12        1.80       -1.59      2.64 o 
  -2   3  12       78.42       76.83      6.11 o 
  -1   3  12       30.61       34.77      5.16 o 
   0   3  12       14.13       19.50      4.11 o 
   1   3  12       26.94       38.98      5.06 o 
   2   3  12        6.39        2.50      2.37 o 
   3   3  12        7.00        2.62      1.86 o 
   4   3  12        0.43       -1.82      1.60 o 
   5   3  12        0.60       -2.80      2.00 o 
   6   3  12        0.63       -0.93      3.26 o 
  -3   4  12        3.65        3.12      3.24 o 
  -2   4  12        4.41        7.10      3.47 o 
  -1   4  12        0.51       -2.89      2.29 o 
   0   4  12       13.84       16.65      4.07 o 
   1   4  12       15.80       13.31      3.63 o 
   2   4  12        1.28       -1.28      2.17 o 
   3   4  12        3.51        1.43      1.81 o 
   4   4  12        1.95       -0.55      1.83 o 
   5   4  12        8.75        9.32      2.79 o 
   6   4  12        8.63        7.35      2.94 o 
  -3   5  12        7.23        6.95      3.84 o 
  -2   5  12        0.07        2.21      2.81 o 
  -1   5  12       67.34       74.05      5.98 o 
   0   5  12       10.39       19.03      4.02 o 
   1   5  12        3.89       -1.47      2.27 o 
   2   5  12        0.07       -1.32      1.92 o 
   3   5  12       12.24       12.20      3.49 o 
   4   5  12        3.74        4.59      2.17 o 
   5   5  12        1.26        2.61      2.25 o 
   6   5  12        6.63        9.85      3.08 o 
  -3   6  12        0.33        0.35      2.49 o 
  -2   6  12        0.06        0.01      2.10 o 
  -1   6  12        0.41       -2.00      2.67 o 
   0   6  12        6.86        6.65      3.20 o 
   1   6  12        0.02       -0.80      2.27 o 
   2   6  12        3.71        5.26      2.81 o 
   3   6  12       15.01       14.07      4.09 o 
   4   6  12        0.18       -1.32      1.82 o 
   5   6  12        4.09        5.57      2.66 o 
   6   6  12        1.71        1.10      2.37 o 
  -2   7  12       10.60       15.05      3.20 o 
  -1   7  12        1.29       -0.37      2.87 o 
   0   7  12        0.65        0.37      2.72 o 
   1   7  12        4.22        4.25      3.01 o 
   2   7  12        9.62        4.46      3.07 o 
   3   7  12       59.75       53.99      5.65 o 
   4   7  12        0.93        0.26      2.00 o 
   5   7  12        9.71        9.75      2.83 o 
  -1   8  12        0.00       -2.48      2.77 o 
   0   8  12        0.50       -0.23      2.74 o 
   1   8  12        0.04       -1.05      2.64 o 
   2   8  12       28.95       43.81      6.58 o 
   3   8  12       10.95       12.92      4.29 o 
   4   8  12        1.71       -1.53      2.99 o 
   5   8  12       13.52       22.34      4.89 o 
   0   9  12        1.99        4.62      3.51 o 
   1   9  12        7.04       10.13      4.27 o 
   2   9  12       73.04       73.65      7.02 o 
   3   9  12       10.63       11.43      4.85 o 
   4   9  12        0.08        1.47      3.82 o 
   1  -5  13        1.24        2.35      3.20 o 
  -2  -4  13        0.77       -2.21      2.79 o 
  -1  -4  13        0.76       -1.34      2.79 o 
   0  -4  13        4.15        0.97      2.70 o 
   1  -4  13        0.14       -0.33      2.79 o 
   2  -4  13        0.00        3.03      3.26 o 
   3  -4  13       11.57       23.11      4.97 o 
  -2  -3  13        2.14        1.18      2.89 o 
  -1  -3  13        5.88       -0.06      2.81 o 
   0  -3  13        2.79        0.19      2.60 o 
   1  -3  13        0.25        0.39      2.44 o 
   2  -3  13        0.87        2.56      2.81 o 
   3  -3  13        0.22        3.45      2.95 o 
   4  -3  13        7.73       12.49      4.58 o 
  -3  -2  13        3.06        2.44      2.99 o 
  -2  -2  13        2.73       -3.24      2.50 o 
  -1  -2  13        0.04       -1.16      2.41 o 
   0  -2  13        1.17       -1.59      2.52 o 
   1  -2  13        0.08       -3.18      2.33 o 
   2  -2  13       35.54       42.97      4.60 o 
   3  -2  13        0.18        2.56      2.79 o 
   4  -2  13        0.38        2.02      3.20 o 
  -3  -1  13        0.35       -0.02      2.81 o 
  -2  -1  13        7.11        6.67      3.43 o 
  -1  -1  13        6.97        2.06      2.99 o 
   0  -1  13       15.98       12.55      3.76 o 
   1  -1  13        1.53        0.43      2.25 o 
   2  -1  13       13.90       14.19      2.76 o 
   3  -1  13        3.45        2.25      2.64 o 
   4  -1  13       21.29       31.88      5.55 o 
   5  -1  13        3.15        4.77      3.45 o 
  -3   0  13        4.68        2.70      3.22 o 
  -2   0  13        1.31        0.43      2.95 o 
  -1   0  13       39.01       26.21      4.95 o 
   0   0  13       98.52      104.73      7.22 o 
   1   0  13       36.85       40.24      4.50 o 
   2   0  13        3.78        5.24      2.29 o 
   3   0  13        9.82       21.36      4.19 o 
   4   0  13        0.07       -0.08      2.33 o 
   5   0  13        0.16        0.83      2.97 o 
  -3   1  13        0.26        0.45      3.05 o 
  -2   1  13        0.82       -2.93      2.64 o 
  -1   1  13       61.71       65.85      5.72 o 
   0   1  13       10.57       12.20      3.71 o 
   1   1  13       98.94      104.28      6.91 o 
   2   1  13        8.90        5.78      2.77 o 
   3   1  13       18.44       23.97      3.64 o 
   4   1  13        0.91        0.89      2.60 o 
   5   1  13        5.52        3.98      3.53 o 
   6   1  13        1.05       -0.72      3.26 o 
  -3   2  13        0.00       -2.74      2.72 o 
  -2   2  13       82.97       83.64      6.54 o 
  -1   2  13       81.40       81.25      6.34 o 
   0   2  13       27.43       27.08      4.91 o 
   1   2  13       24.93       31.70      4.81 o 
   2   2  13       22.86       18.12      4.07 o 
   3   2  13      175.88      159.41      7.18 o 
   4   2  13       25.42       29.63      3.50 o 
   5   2  13        0.04       -2.91      2.50 o 
   6   2  13        2.09       -0.45      3.10 o 
  -3   3  13        0.03       -4.33      2.89 o 
  -2   3  13       36.49       38.57      5.74 o 
  -1   3  13       39.32       46.72      6.01 o 
   0   3  13        9.64        4.46      3.12 o 
   1   3  13       80.67       86.26      6.40 o 
   2   3  13        0.01       -1.80      1.92 o 
   3   3  13       58.51       57.25      5.22 o 
   4   3  13        0.00       -2.37      1.58 o 
   5   3  13        1.63       -0.25      2.25 o 
   6   3  13        0.08       -4.71      3.14 o 
  -3   4  13       17.35       30.63      5.59 o 
  -2   4  13       27.77       27.67      5.20 o 
  -1   4  13       11.83       13.02      3.98 o 
   0   4  13        0.14       -3.10      2.23 o 
   1   4  13       30.30       29.63      4.85 o 
   2   4  13       51.08       44.78      4.64 o 
   3   4  13        1.25        1.49      2.58 o 
   4   4  13        1.27        1.96      2.16 o 
   5   4  13        0.16       -2.83      1.89 o 
   6   4  13        5.15        9.95      4.91 o 
  -2   5  13       11.08       11.04      3.86 o 
  -1   5  13        3.82        4.27      3.30 o 
   0   5  13        3.63        5.39      3.10 o 
   1   5  13        0.04       -1.24      2.08 o 
   2   5  13       21.00       22.39      4.50 o 
   3   5  13        4.32        4.04      2.81 o 
   4   5  13        0.27        0.02      2.04 o 
   5   5  13        1.00       -1.84      2.19 o 
   6   5  13        1.34       -1.33      2.54 o 
  -2   6  13        0.29        0.56      2.31 o 
  -1   6  13        0.03       -2.06      2.62 o 
   0   6  13        0.33       -2.56      2.17 o 
   1   6  13        1.36        0.00      2.68 o 
   2   6  13        0.11        1.32      2.50 o 
   3   6  13        0.19       -0.74      2.15 o 
   4   6  13        4.76        2.99      3.26 o 
   5   6  13        6.76       11.28      3.08 o 
  -1   7  13        0.06        1.84      3.07 o 
   0   7  13        3.07        4.44      3.26 o 
   1   7  13        1.75       -0.87      2.72 o 
   2   7  13        6.54        4.27      3.14 o 
   3   7  13        5.61        5.04      3.34 o 
   4   7  13        0.77       -0.64      3.03 o 
   5   7  13        7.18       13.84      4.52 o 
   0   8  13        0.20       -2.31      2.79 o 
   1   8  13        0.31       -1.30      2.70 o 
   2   8  13        9.02       10.59      4.11 o 
   3   8  13        1.18       -0.23      2.93 o 
   4   8  13        0.00        0.76      3.10 o 
   2   9  13       28.75       42.06      6.89 o 
  -1  -3  14        0.93       -0.66      2.93 o 
   0  -3  14        0.92       -1.63      2.68 o 
   2  -3  14        1.58        5.82      3.05 o 
   3  -3  14        0.59        1.30      3.12 o 
  -2  -2  14        0.12       -0.87      2.81 o 
  -1  -2  14        1.43       -3.78      2.58 o 
   0  -2  14        0.90       -3.63      2.52 o 
   1  -2  14        0.78       -0.91      2.79 o 
   2  -2  14        6.49       10.03      3.36 o 
   3  -2  14        1.42        4.95      3.03 o 
  -2  -1  14        0.86       -1.30      2.60 o 
  -1  -1  14        0.07        2.23      3.05 o 
   0  -1  14        0.18       -1.57      2.54 o 
   1  -1  14        7.01        6.85      3.05 o 
   3  -1  14        0.85        0.45      2.54 o 
   4  -1  14        4.00        3.20      3.03 o 
  -2   0  14        0.81        0.50      3.14 o 
  -1   0  14       16.18       17.73      4.40 o 
   0   0  14        1.20        6.62      3.26 o 
   1   0  14        1.56        1.14      2.60 o 
   2   0  14        9.14        9.25      3.41 o 
   3   0  14        8.15        5.43      2.99 o 
   4   0  14        5.28        9.37      3.57 o 
   5   0  14        3.41        6.79      3.98 o 
  -2   1  14        0.77        0.17      2.89 o 
  -1   1  14        3.28        3.28      3.24 o 
   0   1  14       14.77       11.08      3.65 o 
   1   1  14        8.29        8.17      3.45 o 
   2   1  14        0.00       -2.48      2.08 o 
   3   1  14        9.81        9.43      3.28 o 
   4   1  14       34.42       54.59      6.93 o 
   5   1  14       39.33       61.58      7.72 o 
  -2   2  14       20.66       18.24      4.79 o 
  -1   2  14       34.85       44.78      6.11 o 
   0   2  14        0.07       -1.42      2.62 o 
   1   2  14        3.83        5.18      2.91 o 
   2   2  14        5.80        4.48      2.83 o 
   3   2  14        0.18       -0.02      2.39 o 
   4   2  14        0.06        0.08      1.90 o 
   5   2  14       19.90       17.07      4.66 o 
  -2   3  14       12.29       23.98      4.93 o 
  -1   3  14       11.22       13.31      4.11 o 
   0   3  14        0.05       -2.04      2.48 o 
   1   3  14        0.06       -1.63      2.23 o 
   2   3  14        3.55        4.09      2.70 o 
   3   3  14        2.18        3.12      2.72 o 
   4   3  14        5.19        7.66      2.43 o 
   5   3  14        0.30       -0.14      3.53 o 
  -2   4  14       42.12       51.70      7.02 o 
  -1   4  14        0.09       -1.57      2.62 o 
   0   4  14       13.15       11.62      4.00 o 
   1   4  14       18.52       17.19      4.13 o 
   2   4  14       46.18       47.34      6.05 o 
   3   4  14        9.13        7.84      3.51 o 
   4   4  14       11.80       14.71      3.92 o 
   5   4  14        4.51        1.60      2.68 o 
  -2   5  14        7.85       11.78      4.31 o 
  -1   5  14        0.00       -0.74      2.68 o 
   0   5  14        3.39        0.14      2.64 o 
   1   5  14        5.38        9.27      3.61 o 
   2   5  14        9.96        8.83      3.53 o 
   3   5  14        3.94        2.44      2.85 o 
   4   5  14        2.18        1.61      2.81 o 
   5   5  14        0.07       -2.98      2.22 o 
  -1   6  14        0.54       -0.23      2.99 o 
   0   6  14        6.82        4.58      2.95 o 
   1   6  14       23.44       34.26      5.57 o 
   2   6  14        0.28       -0.35      2.27 o 
   3   6  14        0.02       -2.23      2.10 o 
   4   6  14        0.01        1.05      3.10 o 
   5   6  14        4.22        1.24      3.90 o 
   0   7  14        0.00       -1.49      2.83 o 
   1   7  14        0.66        3.59      3.22 o 
   2   7  14        0.20        1.34      2.93 o 
   3   7  14        0.41       -2.46      2.66 o 
   4   7  14        0.40       -1.47      3.03 o 
   1   8  14        0.69        3.67      3.34 o 
   2   8  14        0.41        0.93      3.07 o 
   3   8  14        0.26        2.44      3.32 o 
   0  -2  15        1.31       -1.01      3.05 o 
  -1  -1  15        0.56        0.83      3.20 o 
   0  -1  15        1.18        0.78      3.22 o 
   1  -1  15        0.30       -0.02      2.72 o 
   3  -1  15        3.00        6.40      3.24 o 
  -1   0  15        0.22       -1.49      3.01 o 
   0   0  15        0.17       -1.40      2.58 o 
   1   0  15       17.01       17.29      4.44 o 
   2   0  15        0.15        0.21      2.44 o 
   4   0  15        1.78        3.71      3.24 o 
  -1   1  15        0.00       -1.47      2.74 o 
   0   1  15        0.07        0.27      2.85 o 
   1   1  15        1.18       -1.01      2.68 o 
   2   1  15        1.63        1.34      2.50 o 
   3   1  15        7.14        9.47      3.22 o 
   4   1  15        0.50        1.22      2.97 o 
  -1   2  15       10.53       10.63      3.80 o 
   0   2  15       14.82       20.68      4.71 o 
   1   2  15        7.13        7.43      3.26 o 
   2   2  15        2.70        0.78      2.56 o 
   3   2  15       14.81       17.17      3.84 o 
  -1   3  15        1.18        1.71      3.01 o 
   0   3  15        2.68        4.91      3.16 o 
   1   3  15        0.25       -0.17      2.50 o 
   2   3  15        0.00       -2.97      1.98 o 
   3   3  15        6.01        5.32      3.07 o 
   4   3  15        8.37        7.80      3.32 o 
  -1   4  15        0.71       -1.42      3.16 o 
   0   4  15        4.98        2.29      3.14 o 
   1   4  15        6.98        9.84      3.59 o 
   2   4  15       38.80       48.41      6.42 o 
   3   4  15        1.68        2.08      2.91 o 
   4   4  15        4.68        2.15      2.89 o 
   0   5  15        2.54        4.97      3.36 o 
   1   5  15        1.89        2.60      2.72 o 
   2   5  15        1.02        0.64      2.81 o 
   3   5  15        3.04        2.10      2.60 o 
   4   5  15        0.14       -1.80      2.74 o 
   0   6  15        2.07       -1.14      2.72 o 
   1   6  15       33.28       45.36      6.44 o 
   2   6  15        0.45       -1.55      2.68 o 
   3   6  15        5.61        3.45      2.74 o 
   2   7  15        0.02       -0.04      2.83 o 
   1   0  16        7.53        9.35      3.82 o 
   2   0  16        0.96        0.93      2.89 o 
   0   1  16        1.48        1.05      3.12 o 
   1   1  16        0.00       -0.95      2.77 o 
   2   1  16        3.26        1.28      2.62 o 
   0   2  16        0.74        0.12      2.74 o 
   1   2  16        0.23       -0.02      2.68 o 
   2   2  16        1.05       -0.29      2.62 o 
   3   2  16        0.40       -0.66      2.70 o 
   0   3  16        0.49        0.95      3.03 o 
   1   3  16        0.59        1.90      3.05 o 
   2   3  16        1.22        0.31      2.48 o 
   3   3  16        0.42        2.29      2.81 o 
   1   4  16        0.13        0.72      2.97 o 
   2   4  16        7.07        4.50      3.22 o 
   3   4  16        0.08       -3.18      2.62 o 
   2   5  16        2.61        1.26      2.89 o 
                                                 
